# Supplementary material for: Impact of Pulmonary microbiota on lung cancer treatment-related pneumonia
Source: J Cancer. 2024 Jun 17;15(14):4503–12. doi: 10.7150/jca.93818 (PMC11242340; doi:10.7150/jca.93818)
Supplement: Supplementary file 1 — Supplementary figures and data. [file jcav15p4503s1.zip]

Archive with 28 entries (25 files):
- s1/__MACOSX/
- s1/__MACOSX/supplement files/
- s1/__MACOSX/supplement files/._Figure 1R.tif
- s1/__MACOSX/supplement files/._Figure 2R.tif
- s1/__MACOSX/supplement files/._Figure 3.tiff
- s1/__MACOSX/supplement files/._Figure 4R.tif
- s1/__MACOSX/supplement files/._supplementary figure 1.tif
- s1/__MACOSX/supplement files/._Supplementary File 1A_F3C_ADBF.xls
- s1/__MACOSX/supplement files/._Supplementary File 1B_F3D_ADCG.xlsx
- s1/__MACOSX/supplement files/._Supplementary File 1C_F3E_ADEH.xlsx
- s1/__MACOSX/supplement files/._Supplementary File 2A_network.xlsx
- s1/__MACOSX/supplement files/._Supplementary File 2B_FB.network.xlsx
- s1/__MACOSX/supplement files/._Supplementary File 2C_GC.network.xlsx
- s1/__MACOSX/supplement files/._Supplementary File2D_HE.network.xlsx
- s1/supplement files/
- s1/supplement files/Figure 1R.tif
- s1/supplement files/Figure 2R.tif
- s1/supplement files/Figure 3.tiff
- s1/supplement files/Figure 4R.tif
- s1/supplement files/supplementary figure 1.tif
- s1/supplement files/Supplementary File 1A_F3C_ADBF.xls
- s1/supplement files/Supplementary File 1B_F3D_ADCG.xlsx
- s1/supplement files/Supplementary File 1C_F3E_ADEH.xlsx
- s1/supplement files/Supplementary File 2A_network.xlsx
- s1/supplement files/Supplementary File 2B_FB.network.xlsx
- s1/supplement files/Supplementary File 2C_GC.network.xlsx
- s1/supplement files/supplementary file legends.pdf
- s1/supplement files/Supplementary File2D_HE.network.xlsx
