# Supplementary material for: Impact of Pulmonary microbiota on lung cancer treatment-related pneumonia
Source: J Cancer. 2024 Jun 17;15(14):4503–12. doi: 10.7150/jca.93818 (PMC11242340; doi:10.7150/jca.93818)
Supplement: Supplementary file 1 — Supplementary figures and data. [file jcav15p4503s1.zip › s1/supplement files/Supplementary File 1A_F3C_ADBF.xls]

## Sheet: Sheet1
A	B	D	F	A∩B∩D∩F	A∩B	A∩B∩F	B∩D	B∩F	A∩B∩D
Chryseobacterium scophthalmum	Vibrio parahaemolyticus	Acinetobacter sp. ANC 4218	Aquabacterium parvum	Chlamydia abortus	Bordetella pseudohinzii	Thermostaphylospora chromogena	Micromonospora sp. HM5-17	Sphaerobacter thermophilus	Vibrio kanaloae
Megasphaera paucivorans	Vibrio toranzoniae		Micrococcus terreus	Vibrio diazotrophicus			Luteimonas sp. J29		Thermocrispum municipale
Coprinopsis cinerea	bacterium J10(2018)		Thermocrispum agreste	Streptococcus varani			[Clostridium] cocleatum
Thermomonospora curvata	Psychrobacter sp. JB385			Vibrio furnissii
	Joostella marina			Pseudoalteromonas prydzensis
				Pseudoalteromonas sp. A601
				Chlamydia trachomatis
				Thermasporomyces composti
				Mycolicibacterium thermoresistibile
