# Supplementary material for: Impact of Pulmonary microbiota on lung cancer treatment-related pneumonia
Source: J Cancer. 2024 Jun 17;15(14):4503–12. doi: 10.7150/jca.93818 (PMC11242340; doi:10.7150/jca.93818)
Supplement: Supplementary file 1 — Supplementary figures and data. [file jcav15p4503s1.zip › s1/supplement files/Supplementary File 1B_F3D_ADCG.xlsx]

## Sheet: Sheet1
A	D	G	C
Chryseobacterium scophthalmum	Acinetobacter sp. ANC 4218	Pseudomonas aeruginosa	Vibrio parahaemolyticus
Megasphaera paucivorans	Micromonospora sp. HM5-17	Bacteroides acidifaciens	Vibrio antiquarius
Coprinopsis cinerea	Luteimonas sp. J29	Thermocrispum agreste	Vibrio ordalii
Thermomonospora curvata		Sphaerobacter thermophilus	Vibrio toranzoniae
			Vibrio harveyi
			Paracoccus sediminis
			Vibrio diabolicus
			Streptococcus suis
			Aeromonas salmonicida
			Lactobacillus helveticus
			Vibrio metoecus
			Streptococcus parasuis
			Yersinia nurmii
			Vibrio virus VP585
			Aliidiomarina shirensis
			Shewanella putrefaciens
			Vibrio fluvialis
			Joostella marina
			Psychrobacter sp. JB385
