# Supplementary material for: Impact of Pulmonary microbiota on lung cancer treatment-related pneumonia
Source: J Cancer. 2024 Jun 17;15(14):4503–12. doi: 10.7150/jca.93818 (PMC11242340; doi:10.7150/jca.93818)
Supplement: Supplementary file 1 — Supplementary figures and data. [file jcav15p4503s1.zip › s1/supplement files/Supplementary File 1C_F3E_ADEH.xlsx]

## Sheet: Sheet1
A	D	E	H	A∩E∩D∩H	D∩E	E∩H	A∩D∩E	A∩E∩H
Bordetella pseudohinzii	Acinetobacter sp. ANC 4218	Vibrio parahaemolyticus	Methyloversatilis discipulorum	Chlamydia abortus	Luteimonas sp. J29	Blattabacterium sp. (Blattella germanica)	Vibrio kanaloae	Thermostaphylospora chromogena
Chryseobacterium scophthalmum	Micromonospora sp. HM5-17	Rodentibacter pneumotropicus	Thermocrispum agreste	Vibrio diazotrophicus	[Clostridium] cocleatum	Falsochrobactrum ovis
Megasphaera paucivorans		Bacteroides acidifaciens		Streptococcus varani		Sphaerobacter thermophilus
Coprinopsis cinerea		Aliidiomarina shirensis		Vibrio furnissii
Thermomonospora curvata		Marinomonas sp. MWYL1		Pseudoalteromonas prydzensis
				Pseudoalteromonas sp. A601
				Thermocrispum municipale
				Chlamydia trachomatis
				Thermasporomyces composti
				Mycolicibacterium thermoresistibile
