# Supplementary material for: Impact of Pulmonary microbiota on lung cancer treatment-related pneumonia
Source: J Cancer. 2024 Jun 17;15(14):4503–12. doi: 10.7150/jca.93818 (PMC11242340; doi:10.7150/jca.93818)
Supplement: Supplementary file 1 — Supplementary figures and data. [file jcav15p4503s1.zip › s1/supplement files/Supplementary File 2A_network.xlsx]

## Sheet: network default edge
node1	node2	pvalue	relation	rho	shared interaction	shared name
Fbln2	Mycolicibacterium thermoresistibile	0.000396825	negtive	-0.97619	interacts with	Fbln2 (interacts with) Mycolicibacterium thermoresistibile
Xirp2	Mycolicibacterium thermoresistibile	0.00456349	negtive	-0.904762	interacts with	Xirp2 (interacts with) Mycolicibacterium thermoresistibile
Bpifa5	Joostella marina	0	positive	1	interacts with	Bpifa5 (interacts with) Joostella marina
Bpifa5	Vibrio toranzoniae	0	positive	1	interacts with	Bpifa5 (interacts with) Vibrio toranzoniae
Chac1	Chlamydia abortus	0.00456349	negtive	-0.904762	interacts with	Chac1 (interacts with) Chlamydia abortus
Ifi202b	Sphaerobacter thermophilus	0.000300898	negtive	-0.95	interacts with	Ifi202b (interacts with) Sphaerobacter thermophilus
Dusp27	Mycolicibacterium thermoresistibile	0.00223214	negtive	-0.928571	interacts with	Dusp27 (interacts with) Mycolicibacterium thermoresistibile
Mastl	Thermocrispum municipale	0.00213765	negtive	-0.902708	interacts with	Mastl (interacts with) Thermocrispum municipale
Myog	Vibrio fluvialis	0	positive	1	interacts with	Myog (interacts with) Vibrio fluvialis
Myog	Shewanella putrefaciens	0	positive	1	interacts with	Myog (interacts with) Shewanella putrefaciens
Myog	Vibrio virus VP585	0	positive	1	interacts with	Myog (interacts with) Vibrio virus VP585
Myog	Yersinia nurmii	0	positive	1	interacts with	Myog (interacts with) Yersinia nurmii
Myog	Streptococcus parasuis	0	positive	1	interacts with	Myog (interacts with) Streptococcus parasuis
Myog	Vibrio metoecus	0	positive	1	interacts with	Myog (interacts with) Vibrio metoecus
Myog	Lactobacillus helveticus	0	positive	1	interacts with	Myog (interacts with) Lactobacillus helveticus
Myog	Aeromonas salmonicida	0	positive	1	interacts with	Myog (interacts with) Aeromonas salmonicida
Myog	Streptococcus suis	0	positive	1	interacts with	Myog (interacts with) Streptococcus suis
Myog	Vibrio diabolicus	0	positive	1	interacts with	Myog (interacts with) Vibrio diabolicus
Myog	Paracoccus sediminis	0	positive	1	interacts with	Myog (interacts with) Paracoccus sediminis
Myog	Vibrio harveyi	0	positive	1	interacts with	Myog (interacts with) Vibrio harveyi
Myog	Vibrio ordalii	0	positive	1	interacts with	Myog (interacts with) Vibrio ordalii
Myog	Vibrio antiquarius	0	positive	1	interacts with	Myog (interacts with) Vibrio antiquarius
Lcn2	Vibrio kanaloae	0.00169086	negtive	-0.910196	interacts with	Lcn2 (interacts with) Vibrio kanaloae
Comp	Thermostaphylospora chromogena	0.000893945	negtive	-0.927711	interacts with	Comp (interacts with) Thermostaphylospora chromogena
Mt2	Thermasporomyces composti	0.00114087	negtive	-0.952381	interacts with	Mt2 (interacts with) Thermasporomyces composti
Mt2	Mycolicibacterium thermoresistibile	0.00456349	negtive	-0.904762	interacts with	Mt2 (interacts with) Mycolicibacterium thermoresistibile
Slc25a4	Thermocrispum municipale	0.000274893	negtive	-0.951503	interacts with	Slc25a4 (interacts with) Thermocrispum municipale
Pla2g7	Vibrio kanaloae	5.296e-07	negtive	-0.99403	interacts with	Pla2g7 (interacts with) Vibrio kanaloae
Trim72	Mycolicibacterium thermoresistibile	0.00114087	negtive	-0.952381	interacts with	Trim72 (interacts with) Mycolicibacterium thermoresistibile
Sln	Mycolicibacterium thermoresistibile	0.00223214	negtive	-0.928571	interacts with	Sln (interacts with) Mycolicibacterium thermoresistibile
Hic1	Vibrio kanaloae	0.000679106	negtive	-0.934148	interacts with	Hic1 (interacts with) Vibrio kanaloae
Banf1	Thermocrispum municipale	0.00213765	negtive	-0.902708	interacts with	Banf1 (interacts with) Thermocrispum municipale
Syt16	Marinomonas sp. MWYL1	0	positive	1	interacts with	Syt16 (interacts with) Marinomonas sp. MWYL1
Lrtm1	Sphaerobacter thermophilus	0.00091618	negtive	-0.927105	interacts with	Lrtm1 (interacts with) Sphaerobacter thermophilus
Krt14	Mycolicibacterium thermoresistibile	0.00456349	negtive	-0.904762	interacts with	Krt14 (interacts with) Mycolicibacterium thermoresistibile
Defb1	Mycolicibacterium thermoresistibile	0.00114087	negtive	-0.952381	interacts with	Defb1 (interacts with) Mycolicibacterium thermoresistibile
Cenph	Thermocrispum municipale	0.00213765	negtive	-0.902708	interacts with	Cenph (interacts with) Thermocrispum municipale
Extl1	Sphaerobacter thermophilus	0.000274893	negtive	-0.951503	interacts with	Extl1 (interacts with) Sphaerobacter thermophilus
Cpxm2	Mycolicibacterium thermoresistibile	0.00114087	negtive	-0.952381	interacts with	Cpxm2 (interacts with) Mycolicibacterium thermoresistibile
Efna3	Mycolicibacterium thermoresistibile	0.00223214	negtive	-0.928571	interacts with	Efna3 (interacts with) Mycolicibacterium thermoresistibile
Lrrc39	Mycolicibacterium thermoresistibile	0.00223214	negtive	-0.928571	interacts with	Lrrc39 (interacts with) Mycolicibacterium thermoresistibile
Dkk2	Thermocrispum municipale	0.00213765	negtive	-0.902708	interacts with	Dkk2 (interacts with) Thermocrispum municipale
Fam83d	Thermocrispum municipale	3.4364e-05	negtive	-0.9759	interacts with	Fam83d (interacts with) Thermocrispum municipale
Car13	Thermocrispum municipale	0.000274893	negtive	-0.951503	interacts with	Car13 (interacts with) Thermocrispum municipale
Pabpc4	Thermocrispum municipale	0.00213765	negtive	-0.902708	interacts with	Pabpc4 (interacts with) Thermocrispum municipale
Aprt	Thermocrispum municipale	3.4364e-05	negtive	-0.9759	interacts with	Aprt (interacts with) Thermocrispum municipale
Nfasc	Sphaerobacter thermophilus	0.00213765	negtive	-0.902708	interacts with	Nfasc (interacts with) Sphaerobacter thermophilus
Tnni1	Mycolicibacterium thermoresistibile	0.00223214	negtive	-0.928571	interacts with	Tnni1 (interacts with) Mycolicibacterium thermoresistibile
Klhl30	Mycolicibacterium thermoresistibile	0.00456349	negtive	-0.904762	interacts with	Klhl30 (interacts with) Mycolicibacterium thermoresistibile
Slc11a1	Vibrio kanaloae	0.000375312	negtive	-0.946125	interacts with	Slc11a1 (interacts with) Vibrio kanaloae
Fat2	Mycolicibacterium thermoresistibile	0.00456349	negtive	-0.904762	interacts with	Fat2 (interacts with) Mycolicibacterium thermoresistibile
Sprr2k	Vibrio fluvialis	0	positive	1	interacts with	Sprr2k (interacts with) Vibrio fluvialis
Sprr2k	Shewanella putrefaciens	0	positive	1	interacts with	Sprr2k (interacts with) Shewanella putrefaciens
Sprr2k	Vibrio virus VP585	0	positive	1	interacts with	Sprr2k (interacts with) Vibrio virus VP585
Sprr2k	Yersinia nurmii	0	positive	1	interacts with	Sprr2k (interacts with) Yersinia nurmii
Sprr2k	Streptococcus parasuis	0	positive	1	interacts with	Sprr2k (interacts with) Streptococcus parasuis
Sprr2k	Vibrio metoecus	0	positive	1	interacts with	Sprr2k (interacts with) Vibrio metoecus
Sprr2k	Lactobacillus helveticus	0	positive	1	interacts with	Sprr2k (interacts with) Lactobacillus helveticus
Sprr2k	Aeromonas salmonicida	0	positive	1	interacts with	Sprr2k (interacts with) Aeromonas salmonicida
Sprr2k	Streptococcus suis	0	positive	1	interacts with	Sprr2k (interacts with) Streptococcus suis
Sprr2k	Vibrio diabolicus	0	positive	1	interacts with	Sprr2k (interacts with) Vibrio diabolicus
Sprr2k	Paracoccus sediminis	0	positive	1	interacts with	Sprr2k (interacts with) Paracoccus sediminis
Sprr2k	Vibrio harveyi	0	positive	1	interacts with	Sprr2k (interacts with) Vibrio harveyi
Sprr2k	Vibrio ordalii	0	positive	1	interacts with	Sprr2k (interacts with) Vibrio ordalii
Sprr2k	Vibrio antiquarius	0	positive	1	interacts with	Sprr2k (interacts with) Vibrio antiquarius
Krt16	Vibrio parahaemolyticus	0	positive	1	interacts with	Krt16 (interacts with) Vibrio parahaemolyticus
Gm17067	Micrococcus terreus	0	positive	1	interacts with	Gm17067 (interacts with) Micrococcus terreus
Gm17067	Aquabacterium parvum	0	positive	1	interacts with	Gm17067 (interacts with) Aquabacterium parvum
Perm1	Sphaerobacter thermophilus	0.00213765	negtive	-0.902708	interacts with	Perm1 (interacts with) Sphaerobacter thermophilus
Tmprss11g	Mycolicibacterium thermoresistibile	0.00213765	negtive	-0.902708	interacts with	Tmprss11g (interacts with) Mycolicibacterium thermoresistibile
Xirp1	Mycolicibacterium thermoresistibile	0.00114087	negtive	-0.952381	interacts with	Xirp1 (interacts with) Mycolicibacterium thermoresistibile
Fcrlb	Thermocrispum municipale	0.00213765	negtive	-0.902708	interacts with	Fcrlb (interacts with) Thermocrispum municipale
Rasgrp3	Pseudoalteromonas sp. A601	0.00456349	negtive	-0.904762	interacts with	Rasgrp3 (interacts with) Pseudoalteromonas sp. A601
Hebp2	Thermocrispum municipale	0.00213765	negtive	-0.902708	interacts with	Hebp2 (interacts with) Thermocrispum municipale
Mpzl2	Sphaerobacter thermophilus	0.00213765	negtive	-0.902708	interacts with	Mpzl2 (interacts with) Sphaerobacter thermophilus
Tpm1	Thermocrispum municipale	0.00091618	negtive	-0.927105	interacts with	Tpm1 (interacts with) Thermocrispum municipale
Lmod2	Mycolicibacterium thermoresistibile	0.00223214	negtive	-0.928571	interacts with	Lmod2 (interacts with) Mycolicibacterium thermoresistibile
Chl1	Thermocrispum municipale	0.000274893	negtive	-0.951503	interacts with	Chl1 (interacts with) Thermocrispum municipale
Gxylt2	Thermocrispum municipale	0.000274893	negtive	-0.951503	interacts with	Gxylt2 (interacts with) Thermocrispum municipale
Ptn	Thermocrispum municipale	0.00213765	negtive	-0.902708	interacts with	Ptn (interacts with) Thermocrispum municipale
Kntc1	Thermocrispum municipale	0.00213765	negtive	-0.902708	interacts with	Kntc1 (interacts with) Thermocrispum municipale
Ereg	Thermocrispum municipale	0.00091618	negtive	-0.927105	interacts with	Ereg (interacts with) Thermocrispum municipale
Mfsd7a	Vibrio diazotrophicus	0.00223214	positive	0.928571	interacts with	Mfsd7a (interacts with) Vibrio diazotrophicus
B4galnt3	Sphaerobacter thermophilus	6.93908e-05	negtive	-0.969489	interacts with	B4galnt3 (interacts with) Sphaerobacter thermophilus
Loxl2	Mycolicibacterium thermoresistibile	0.00114087	negtive	-0.952381	interacts with	Loxl2 (interacts with) Mycolicibacterium thermoresistibile
Galnt17	Mycolicibacterium thermoresistibile	0.00223214	negtive	-0.928571	interacts with	Galnt17 (interacts with) Mycolicibacterium thermoresistibile
Gpc1	Thermocrispum municipale	0.00213765	negtive	-0.902708	interacts with	Gpc1 (interacts with) Thermocrispum municipale
Ppip5k1	Vibrio kanaloae	6.54856e-05	positive	0.970077	interacts with	Ppip5k1 (interacts with) Vibrio kanaloae
P2ry4	Mycolicibacterium thermoresistibile	0.00456349	negtive	-0.904762	interacts with	P2ry4 (interacts with) Mycolicibacterium thermoresistibile
Lce3d	Joostella marina	0	positive	1	interacts with	Lce3d (interacts with) Joostella marina
Lce3d	Vibrio toranzoniae	0	positive	1	interacts with	Lce3d (interacts with) Vibrio toranzoniae
Nxpe4	Pseudoalteromonas prydzensis	0.00456349	negtive	-0.904762	interacts with	Nxpe4 (interacts with) Pseudoalteromonas prydzensis
Lgi4	Mycolicibacterium thermoresistibile	0.000396825	negtive	-0.97619	interacts with	Lgi4 (interacts with) Mycolicibacterium thermoresistibile
Arsi	Thermocrispum municipale	0.00213765	negtive	-0.902708	interacts with	Arsi (interacts with) Thermocrispum municipale
Cd276	Thermocrispum municipale	0.00213765	negtive	-0.902708	interacts with	Cd276 (interacts with) Thermocrispum municipale
Cidec	Thermostaphylospora chromogena	0.00169086	negtive	-0.910196	interacts with	Cidec (interacts with) Thermostaphylospora chromogena
Pglyrp1	Thermocrispum municipale	0.00213765	positive	0.902708	interacts with	Pglyrp1 (interacts with) Thermocrispum municipale
Cand2	Thermocrispum municipale	0.00213765	negtive	-0.902708	interacts with	Cand2 (interacts with) Thermocrispum municipale
Ybx3	Thermocrispum municipale	3.4364e-05	negtive	-0.9759	interacts with	Ybx3 (interacts with) Thermocrispum municipale
Alpk3	Mycolicibacterium thermoresistibile	0.00456349	negtive	-0.904762	interacts with	Alpk3 (interacts with) Mycolicibacterium thermoresistibile
Akr1d1	Joostella marina	0	positive	1	interacts with	Akr1d1 (interacts with) Joostella marina
Akr1d1	Vibrio toranzoniae	0	positive	1	interacts with	Akr1d1 (interacts with) Vibrio toranzoniae
Alpk2	Thermasporomyces composti	0.00456349	negtive	-0.904762	interacts with	Alpk2 (interacts with) Thermasporomyces composti
Slc16a1	Thermocrispum municipale	0.000274893	negtive	-0.951503	interacts with	Slc16a1 (interacts with) Thermocrispum municipale
Acpp	Pseudoalteromonas sp. A601	0.00456349	positive	0.904762	interacts with	Acpp (interacts with) Pseudoalteromonas sp. A601
Acpp	Pseudoalteromonas prydzensis	0.00456349	positive	0.904762	interacts with	Acpp (interacts with) Pseudoalteromonas prydzensis
Acpp	Vibrio furnissii	0.00223214	positive	0.928571	interacts with	Acpp (interacts with) Vibrio furnissii
BC016579	Vibrio kanaloae	0.00207989	positive	0.903614	interacts with	BC016579 (interacts with) Vibrio kanaloae
Dnajc6	Sphaerobacter thermophilus	0.000274893	negtive	-0.951503	interacts with	Dnajc6 (interacts with) Sphaerobacter thermophilus
Col15a1	Thermasporomyces composti	0.00114087	negtive	-0.952381	interacts with	Col15a1 (interacts with) Thermasporomyces composti
Bzw2	Thermocrispum municipale	0.00213765	negtive	-0.902708	interacts with	Bzw2 (interacts with) Thermocrispum municipale
Grhl1	Vibrio kanaloae	0.00111082	positive	0.922172	interacts with	Grhl1 (interacts with) Vibrio kanaloae
Chdh	Sphaerobacter thermophilus	0.000274893	negtive	-0.951503	interacts with	Chdh (interacts with) Sphaerobacter thermophilus
Aldh1a2	Mycolicibacterium thermoresistibile	0.00456349	negtive	-0.904762	interacts with	Aldh1a2 (interacts with) Mycolicibacterium thermoresistibile
Card14	Mycolicibacterium thermoresistibile	0.00456349	negtive	-0.904762	interacts with	Card14 (interacts with) Mycolicibacterium thermoresistibile
Siglech	[Clostridium] cocleatum	0.00152914	positive	0.913223	interacts with	Siglech (interacts with) [Clostridium] cocleatum
Gpr87	Mycolicibacterium thermoresistibile	0.00213765	negtive	-0.902708	interacts with	Gpr87 (interacts with) Mycolicibacterium thermoresistibile
Fam83a	Thermocrispum municipale	0.000274893	negtive	-0.951503	interacts with	Fam83a (interacts with) Thermocrispum municipale
Ercc6l	Thermocrispum municipale	0.00091618	negtive	-0.927105	interacts with	Ercc6l (interacts with) Thermocrispum municipale
Ptges	Thermocrispum municipale	0.000274893	negtive	-0.951503	interacts with	Ptges (interacts with) Thermocrispum municipale
Spon2	Thermasporomyces composti	0.00223214	negtive	-0.928571	interacts with	Spon2 (interacts with) Thermasporomyces composti
Spon2	Mycolicibacterium thermoresistibile	0.00456349	negtive	-0.904762	interacts with	Spon2 (interacts with) Mycolicibacterium thermoresistibile
Rasgrf2	Thermocrispum municipale	0.00213765	positive	0.902708	interacts with	Rasgrf2 (interacts with) Thermocrispum municipale
Slc25a48	Vibrio kanaloae	5.296e-07	positive	0.99403	interacts with	Slc25a48 (interacts with) Vibrio kanaloae
Slc16a3	[Clostridium] cocleatum	0.00152914	negtive	-0.913223	interacts with	Slc16a3 (interacts with) [Clostridium] cocleatum
Adam8	Sphaerobacter thermophilus	0.00213765	positive	0.902708	interacts with	Adam8 (interacts with) Sphaerobacter thermophilus
Rps6ka6	Thermocrispum municipale	0.000274893	negtive	-0.951503	interacts with	Rps6ka6 (interacts with) Thermocrispum municipale
Ppp1r27	Vibrio fluvialis	0	positive	1	interacts with	Ppp1r27 (interacts with) Vibrio fluvialis
Ppp1r27	Shewanella putrefaciens	0	positive	1	interacts with	Ppp1r27 (interacts with) Shewanella putrefaciens
Ppp1r27	Vibrio virus VP585	0	positive	1	interacts with	Ppp1r27 (interacts with) Vibrio virus VP585
Ppp1r27	Yersinia nurmii	0	positive	1	interacts with	Ppp1r27 (interacts with) Yersinia nurmii
Ppp1r27	Streptococcus parasuis	0	positive	1	interacts with	Ppp1r27 (interacts with) Streptococcus parasuis
Ppp1r27	Vibrio metoecus	0	positive	1	interacts with	Ppp1r27 (interacts with) Vibrio metoecus
Ppp1r27	Lactobacillus helveticus	0	positive	1	interacts with	Ppp1r27 (interacts with) Lactobacillus helveticus
Ppp1r27	Aeromonas salmonicida	0	positive	1	interacts with	Ppp1r27 (interacts with) Aeromonas salmonicida
Ppp1r27	Streptococcus suis	0	positive	1	interacts with	Ppp1r27 (interacts with) Streptococcus suis
Ppp1r27	Vibrio diabolicus	0	positive	1	interacts with	Ppp1r27 (interacts with) Vibrio diabolicus
Ppp1r27	Paracoccus sediminis	0	positive	1	interacts with	Ppp1r27 (interacts with) Paracoccus sediminis
Ppp1r27	Vibrio harveyi	0	positive	1	interacts with	Ppp1r27 (interacts with) Vibrio harveyi
Ppp1r27	Vibrio ordalii	0	positive	1	interacts with	Ppp1r27 (interacts with) Vibrio ordalii
Ppp1r27	Vibrio antiquarius	0	positive	1	interacts with	Ppp1r27 (interacts with) Vibrio antiquarius
Flnc	Thermocrispum municipale	0.00091618	negtive	-0.927105	interacts with	Flnc (interacts with) Thermocrispum municipale
Lce1a2	Joostella marina	0.000164836	positive	0.959184	interacts with	Lce1a2 (interacts with) Joostella marina
Lce1a2	Vibrio toranzoniae	0.000164836	positive	0.959184	interacts with	Lce1a2 (interacts with) Vibrio toranzoniae
Hmcn1	Pseudoalteromonas sp. A601	0.00114087	negtive	-0.952381	interacts with	Hmcn1 (interacts with) Pseudoalteromonas sp. A601
Hmcn1	Vibrio furnissii	0.00456349	negtive	-0.904762	interacts with	Hmcn1 (interacts with) Vibrio furnissii
Hmcn1	Vibrio diazotrophicus	0.00223214	negtive	-0.928571	interacts with	Hmcn1 (interacts with) Vibrio diazotrophicus
Trp63	Sphaerobacter thermophilus	0.00091618	negtive	-0.927105	interacts with	Trp63 (interacts with) Sphaerobacter thermophilus
Clu	Thermostaphylospora chromogena	0.00111082	negtive	-0.922172	interacts with	Clu (interacts with) Thermostaphylospora chromogena
Col14a1	Mycolicibacterium thermoresistibile	0.00456349	negtive	-0.904762	interacts with	Col14a1 (interacts with) Mycolicibacterium thermoresistibile
Myc	Thermocrispum municipale	0.000274893	negtive	-0.951503	interacts with	Myc (interacts with) Thermocrispum municipale
Osr2	Thermocrispum municipale	0.00091618	negtive	-0.927105	interacts with	Osr2 (interacts with) Thermocrispum municipale
Matn2	Thermocrispum municipale	0.00091618	negtive	-0.927105	interacts with	Matn2 (interacts with) Thermocrispum municipale
Shcbp1	Thermocrispum municipale	0.00213765	negtive	-0.902708	interacts with	Shcbp1 (interacts with) Thermocrispum municipale
Scel	Vibrio kanaloae	0.000375312	positive	0.946125	interacts with	Scel (interacts with) Vibrio kanaloae
Plac1	Thermocrispum agreste	0.00191781	positive	0.90625	interacts with	Plac1 (interacts with) Thermocrispum agreste
Cdh3	Mycolicibacterium thermoresistibile	0.00456349	negtive	-0.904762	interacts with	Cdh3 (interacts with) Mycolicibacterium thermoresistibile
Lilr4b	Sphaerobacter thermophilus	0.00213765	positive	0.902708	interacts with	Lilr4b (interacts with) Sphaerobacter thermophilus
Gbp6	Thermocrispum municipale	0.00091618	negtive	-0.927105	interacts with	Gbp6 (interacts with) Thermocrispum municipale
Tmod4	Sphaerobacter thermophilus	3.4364e-05	negtive	-0.9759	interacts with	Tmod4 (interacts with) Sphaerobacter thermophilus
Hmox1	Thermocrispum municipale	0.00213765	negtive	-0.902708	interacts with	Hmox1 (interacts with) Thermocrispum municipale
Kcna1	Sphaerobacter thermophilus	0.000274893	negtive	-0.951503	interacts with	Kcna1 (interacts with) Sphaerobacter thermophilus
Kctd4	Thermostaphylospora chromogena	0.000269808	negtive	-0.951807	interacts with	Kctd4 (interacts with) Thermostaphylospora chromogena
Kctd4	Thermasporomyces composti	0.000375312	negtive	-0.946125	interacts with	Kctd4 (interacts with) Thermasporomyces composti
Scn4b	Thermasporomyces composti	0.00456349	negtive	-0.904762	interacts with	Scn4b (interacts with) Thermasporomyces composti
Cd300lf	Mycolicibacterium thermoresistibile	0.00456349	positive	0.904762	interacts with	Cd300lf (interacts with) Mycolicibacterium thermoresistibile
Cdh19	Mycolicibacterium thermoresistibile	0.00456349	negtive	-0.904762	interacts with	Cdh19 (interacts with) Mycolicibacterium thermoresistibile
Ckap4	Thermocrispum municipale	0.00213765	negtive	-0.902708	interacts with	Ckap4 (interacts with) Thermocrispum municipale
Sprr2h	Vibrio fluvialis	0	positive	1	interacts with	Sprr2h (interacts with) Vibrio fluvialis
Sprr2h	Shewanella putrefaciens	0	positive	1	interacts with	Sprr2h (interacts with) Shewanella putrefaciens
Sprr2h	Vibrio virus VP585	0	positive	1	interacts with	Sprr2h (interacts with) Vibrio virus VP585
Sprr2h	Yersinia nurmii	0	positive	1	interacts with	Sprr2h (interacts with) Yersinia nurmii
Sprr2h	Streptococcus parasuis	0	positive	1	interacts with	Sprr2h (interacts with) Streptococcus parasuis
Sprr2h	Vibrio metoecus	0	positive	1	interacts with	Sprr2h (interacts with) Vibrio metoecus
Sprr2h	Lactobacillus helveticus	0	positive	1	interacts with	Sprr2h (interacts with) Lactobacillus helveticus
Sprr2h	Aeromonas salmonicida	0	positive	1	interacts with	Sprr2h (interacts with) Aeromonas salmonicida
Sprr2h	Streptococcus suis	0	positive	1	interacts with	Sprr2h (interacts with) Streptococcus suis
Sprr2h	Vibrio diabolicus	0	positive	1	interacts with	Sprr2h (interacts with) Vibrio diabolicus
Sprr2h	Paracoccus sediminis	0	positive	1	interacts with	Sprr2h (interacts with) Paracoccus sediminis
Sprr2h	Vibrio harveyi	0	positive	1	interacts with	Sprr2h (interacts with) Vibrio harveyi
Sprr2h	Vibrio ordalii	0	positive	1	interacts with	Sprr2h (interacts with) Vibrio ordalii
Sprr2h	Vibrio antiquarius	0	positive	1	interacts with	Sprr2h (interacts with) Vibrio antiquarius
Jrk	Vibrio kanaloae	6.54856e-05	positive	0.970077	interacts with	Jrk (interacts with) Vibrio kanaloae
Ppp1r36	Thermocrispum municipale	0.000274893	positive	0.951503	interacts with	Ppp1r36 (interacts with) Thermocrispum municipale
Fpr2	Vibrio kanaloae	6.54856e-05	negtive	-0.970077	interacts with	Fpr2 (interacts with) Vibrio kanaloae
Fndc1	Mycolicibacterium thermoresistibile	4.96032e-05	negtive	-1	interacts with	Fndc1 (interacts with) Mycolicibacterium thermoresistibile
Mex3a	Thermocrispum municipale	0.00213765	negtive	-0.902708	interacts with	Mex3a (interacts with) Thermocrispum municipale
Sgca	Mycolicibacterium thermoresistibile	0.00114087	negtive	-0.952381	interacts with	Sgca (interacts with) Mycolicibacterium thermoresistibile
Fkbp10	Thermocrispum municipale	0.000274893	negtive	-0.951503	interacts with	Fkbp10 (interacts with) Thermocrispum municipale
Col18a1	Thermocrispum municipale	0.000274893	negtive	-0.951503	interacts with	Col18a1 (interacts with) Thermocrispum municipale
Serpinf1	Thermocrispum municipale	0.000274893	negtive	-0.951503	interacts with	Serpinf1 (interacts with) Thermocrispum municipale
Loxl3	Thermocrispum municipale	0.00213765	negtive	-0.902708	interacts with	Loxl3 (interacts with) Thermocrispum municipale
Sdk1	Sphaerobacter thermophilus	3.4364e-05	negtive	-0.9759	interacts with	Sdk1 (interacts with) Sphaerobacter thermophilus
Synpo2l	Mycolicibacterium thermoresistibile	0.00456349	negtive	-0.904762	interacts with	Synpo2l (interacts with) Mycolicibacterium thermoresistibile
Rnase2b	Vibrio fluvialis	0	positive	1	interacts with	Rnase2b (interacts with) Vibrio fluvialis
Rnase2b	Shewanella putrefaciens	0	positive	1	interacts with	Rnase2b (interacts with) Shewanella putrefaciens
Rnase2b	Vibrio virus VP585	0	positive	1	interacts with	Rnase2b (interacts with) Vibrio virus VP585
Rnase2b	Yersinia nurmii	0	positive	1	interacts with	Rnase2b (interacts with) Yersinia nurmii
Rnase2b	Streptococcus parasuis	0	positive	1	interacts with	Rnase2b (interacts with) Streptococcus parasuis
Rnase2b	Vibrio metoecus	0	positive	1	interacts with	Rnase2b (interacts with) Vibrio metoecus
Rnase2b	Lactobacillus helveticus	0	positive	1	interacts with	Rnase2b (interacts with) Lactobacillus helveticus
Rnase2b	Aeromonas salmonicida	0	positive	1	interacts with	Rnase2b (interacts with) Aeromonas salmonicida
Rnase2b	Streptococcus suis	0	positive	1	interacts with	Rnase2b (interacts with) Streptococcus suis
Rnase2b	Vibrio diabolicus	0	positive	1	interacts with	Rnase2b (interacts with) Vibrio diabolicus
Rnase2b	Paracoccus sediminis	0	positive	1	interacts with	Rnase2b (interacts with) Paracoccus sediminis
Rnase2b	Vibrio harveyi	0	positive	1	interacts with	Rnase2b (interacts with) Vibrio harveyi
Rnase2b	Vibrio ordalii	0	positive	1	interacts with	Rnase2b (interacts with) Vibrio ordalii
Rnase2b	Vibrio antiquarius	0	positive	1	interacts with	Rnase2b (interacts with) Vibrio antiquarius
Osm	Vibrio kanaloae	6.54856e-05	negtive	-0.970077	interacts with	Osm (interacts with) Vibrio kanaloae
Tenm2	Mycolicibacterium thermoresistibile	0.00456349	negtive	-0.904762	interacts with	Tenm2 (interacts with) Mycolicibacterium thermoresistibile
Nrap	Mycolicibacterium thermoresistibile	0.00456349	negtive	-0.904762	interacts with	Nrap (interacts with) Mycolicibacterium thermoresistibile
Sprr2b	Vibrio fluvialis	0	positive	1	interacts with	Sprr2b (interacts with) Vibrio fluvialis
Sprr2b	Shewanella putrefaciens	0	positive	1	interacts with	Sprr2b (interacts with) Shewanella putrefaciens
Sprr2b	Vibrio virus VP585	0	positive	1	interacts with	Sprr2b (interacts with) Vibrio virus VP585
Sprr2b	Yersinia nurmii	0	positive	1	interacts with	Sprr2b (interacts with) Yersinia nurmii
Sprr2b	Streptococcus parasuis	0	positive	1	interacts with	Sprr2b (interacts with) Streptococcus parasuis
Sprr2b	Vibrio metoecus	0	positive	1	interacts with	Sprr2b (interacts with) Vibrio metoecus
Sprr2b	Lactobacillus helveticus	0	positive	1	interacts with	Sprr2b (interacts with) Lactobacillus helveticus
Sprr2b	Aeromonas salmonicida	0	positive	1	interacts with	Sprr2b (interacts with) Aeromonas salmonicida
Sprr2b	Streptococcus suis	0	positive	1	interacts with	Sprr2b (interacts with) Streptococcus suis
Sprr2b	Vibrio diabolicus	0	positive	1	interacts with	Sprr2b (interacts with) Vibrio diabolicus
Sprr2b	Paracoccus sediminis	0	positive	1	interacts with	Sprr2b (interacts with) Paracoccus sediminis
Sprr2b	Vibrio harveyi	0	positive	1	interacts with	Sprr2b (interacts with) Vibrio harveyi
Sprr2b	Vibrio ordalii	0	positive	1	interacts with	Sprr2b (interacts with) Vibrio ordalii
Sprr2b	Vibrio antiquarius	0	positive	1	interacts with	Sprr2b (interacts with) Vibrio antiquarius
Vgll2	Vibrio fluvialis	0	positive	1	interacts with	Vgll2 (interacts with) Vibrio fluvialis
Vgll2	Shewanella putrefaciens	0	positive	1	interacts with	Vgll2 (interacts with) Shewanella putrefaciens
Vgll2	Vibrio virus VP585	0	positive	1	interacts with	Vgll2 (interacts with) Vibrio virus VP585
Vgll2	Yersinia nurmii	0	positive	1	interacts with	Vgll2 (interacts with) Yersinia nurmii
Vgll2	Streptococcus parasuis	0	positive	1	interacts with	Vgll2 (interacts with) Streptococcus parasuis
Vgll2	Vibrio metoecus	0	positive	1	interacts with	Vgll2 (interacts with) Vibrio metoecus
Vgll2	Lactobacillus helveticus	0	positive	1	interacts with	Vgll2 (interacts with) Lactobacillus helveticus
Vgll2	Aeromonas salmonicida	0	positive	1	interacts with	Vgll2 (interacts with) Aeromonas salmonicida
Vgll2	Streptococcus suis	0	positive	1	interacts with	Vgll2 (interacts with) Streptococcus suis
Vgll2	Vibrio diabolicus	0	positive	1	interacts with	Vgll2 (interacts with) Vibrio diabolicus
Vgll2	Paracoccus sediminis	0	positive	1	interacts with	Vgll2 (interacts with) Paracoccus sediminis
Vgll2	Vibrio harveyi	0	positive	1	interacts with	Vgll2 (interacts with) Vibrio harveyi
Vgll2	Vibrio ordalii	0	positive	1	interacts with	Vgll2 (interacts with) Vibrio ordalii
Vgll2	Vibrio antiquarius	0	positive	1	interacts with	Vgll2 (interacts with) Vibrio antiquarius
Sprr1b	Joostella marina	0	positive	1	interacts with	Sprr1b (interacts with) Joostella marina
Sprr1b	Vibrio toranzoniae	0	positive	1	interacts with	Sprr1b (interacts with) Vibrio toranzoniae
Pygl	Thermocrispum municipale	0.000274893	positive	0.951503	interacts with	Pygl (interacts with) Thermocrispum municipale
Nxn	Thermocrispum municipale	0.00091618	negtive	-0.927105	interacts with	Nxn (interacts with) Thermocrispum municipale
Ntn1	Vibrio kanaloae	0.000679106	negtive	-0.934148	interacts with	Ntn1 (interacts with) Vibrio kanaloae
Nr1d1	Vibrio diazotrophicus	0.00456349	negtive	-0.904762	interacts with	Nr1d1 (interacts with) Vibrio diazotrophicus
Phyhip	Sphaerobacter thermophilus	0.000274893	negtive	-0.951503	interacts with	Phyhip (interacts with) Sphaerobacter thermophilus
Tiam1	Sphaerobacter thermophilus	3.4364e-05	negtive	-0.9759	interacts with	Tiam1 (interacts with) Sphaerobacter thermophilus
Arrdc2	Vibrio kanaloae	0.000679106	positive	0.934148	interacts with	Arrdc2 (interacts with) Vibrio kanaloae
Slc25a34	Sphaerobacter thermophilus	0.000274893	negtive	-0.951503	interacts with	Slc25a34 (interacts with) Sphaerobacter thermophilus
Ppp1r13l	Thermocrispum municipale	0.000274893	negtive	-0.951503	interacts with	Ppp1r13l (interacts with) Thermocrispum municipale
Fxyd3	Mycolicibacterium thermoresistibile	0.00456349	negtive	-0.904762	interacts with	Fxyd3 (interacts with) Mycolicibacterium thermoresistibile
Capg	Thermocrispum municipale	0.00213765	negtive	-0.902708	interacts with	Capg (interacts with) Thermocrispum municipale
Ppp1r14b	Thermocrispum municipale	0.000274893	negtive	-0.951503	interacts with	Ppp1r14b (interacts with) Thermocrispum municipale
Cd248	Thermocrispum municipale	3.4364e-05	negtive	-0.9759	interacts with	Cd248 (interacts with) Thermocrispum municipale
Stab2	[Clostridium] cocleatum	0.00152914	positive	0.913223	interacts with	Stab2 (interacts with) [Clostridium] cocleatum
Nkx6-1	Thermasporomyces composti	0.00223214	negtive	-0.928571	interacts with	Nkx6-1 (interacts with) Thermasporomyces composti
Ssc5d	Thermocrispum municipale	0.000274893	negtive	-0.951503	interacts with	Ssc5d (interacts with) Thermocrispum municipale
Egln3	Thermocrispum municipale	0.000274893	negtive	-0.951503	interacts with	Egln3 (interacts with) Thermocrispum municipale
Fam214a	Vibrio kanaloae	0.00169086	positive	0.910196	interacts with	Fam214a (interacts with) Vibrio kanaloae
Ccdc80	Mycolicibacterium thermoresistibile	0.00223214	negtive	-0.928571	interacts with	Ccdc80 (interacts with) Mycolicibacterium thermoresistibile
Fstl1	Thermocrispum municipale	0.00091618	negtive	-0.927105	interacts with	Fstl1 (interacts with) Thermocrispum municipale
Fmnl3	Pseudoalteromonas sp. A601	0.00456349	negtive	-0.904762	interacts with	Fmnl3 (interacts with) Pseudoalteromonas sp. A601
Trim54	Mycolicibacterium thermoresistibile	0.00456349	negtive	-0.904762	interacts with	Trim54 (interacts with) Mycolicibacterium thermoresistibile
Trim54	Ttn	0.907	PPI	0.907	interacts with	Trim54 (interacts with) Ttn
Tpx2	Thermocrispum municipale	0.00213765	negtive	-0.902708	interacts with	Tpx2 (interacts with) Thermocrispum municipale
Sprr2i	Joostella marina	0	positive	1	interacts with	Sprr2i (interacts with) Joostella marina
Sprr2i	Vibrio toranzoniae	0	positive	1	interacts with	Sprr2i (interacts with) Vibrio toranzoniae
Sprr2e	Vibrio fluvialis	0	positive	1	interacts with	Sprr2e (interacts with) Vibrio fluvialis
Sprr2e	Shewanella putrefaciens	0	positive	1	interacts with	Sprr2e (interacts with) Shewanella putrefaciens
Sprr2e	Vibrio virus VP585	0	positive	1	interacts with	Sprr2e (interacts with) Vibrio virus VP585
Sprr2e	Yersinia nurmii	0	positive	1	interacts with	Sprr2e (interacts with) Yersinia nurmii
Sprr2e	Streptococcus parasuis	0	positive	1	interacts with	Sprr2e (interacts with) Streptococcus parasuis
Sprr2e	Vibrio metoecus	0	positive	1	interacts with	Sprr2e (interacts with) Vibrio metoecus
Sprr2e	Lactobacillus helveticus	0	positive	1	interacts with	Sprr2e (interacts with) Lactobacillus helveticus
Sprr2e	Aeromonas salmonicida	0	positive	1	interacts with	Sprr2e (interacts with) Aeromonas salmonicida
Sprr2e	Streptococcus suis	0	positive	1	interacts with	Sprr2e (interacts with) Streptococcus suis
Sprr2e	Vibrio diabolicus	0	positive	1	interacts with	Sprr2e (interacts with) Vibrio diabolicus
Sprr2e	Paracoccus sediminis	0	positive	1	interacts with	Sprr2e (interacts with) Paracoccus sediminis
Sprr2e	Vibrio harveyi	0	positive	1	interacts with	Sprr2e (interacts with) Vibrio harveyi
Sprr2e	Vibrio ordalii	0	positive	1	interacts with	Sprr2e (interacts with) Vibrio ordalii
Sprr2e	Vibrio antiquarius	0	positive	1	interacts with	Sprr2e (interacts with) Vibrio antiquarius
Sprr2d	Vibrio fluvialis	0	positive	1	interacts with	Sprr2d (interacts with) Vibrio fluvialis
Sprr2d	Shewanella putrefaciens	0	positive	1	interacts with	Sprr2d (interacts with) Shewanella putrefaciens
Sprr2d	Vibrio virus VP585	0	positive	1	interacts with	Sprr2d (interacts with) Vibrio virus VP585
Sprr2d	Yersinia nurmii	0	positive	1	interacts with	Sprr2d (interacts with) Yersinia nurmii
Sprr2d	Streptococcus parasuis	0	positive	1	interacts with	Sprr2d (interacts with) Streptococcus parasuis
Sprr2d	Vibrio metoecus	0	positive	1	interacts with	Sprr2d (interacts with) Vibrio metoecus
Sprr2d	Lactobacillus helveticus	0	positive	1	interacts with	Sprr2d (interacts with) Lactobacillus helveticus
Sprr2d	Aeromonas salmonicida	0	positive	1	interacts with	Sprr2d (interacts with) Aeromonas salmonicida
Sprr2d	Streptococcus suis	0	positive	1	interacts with	Sprr2d (interacts with) Streptococcus suis
Sprr2d	Vibrio diabolicus	0	positive	1	interacts with	Sprr2d (interacts with) Vibrio diabolicus
Sprr2d	Paracoccus sediminis	0	positive	1	interacts with	Sprr2d (interacts with) Paracoccus sediminis
Sprr2d	Vibrio harveyi	0	positive	1	interacts with	Sprr2d (interacts with) Vibrio harveyi
Sprr2d	Vibrio ordalii	0	positive	1	interacts with	Sprr2d (interacts with) Vibrio ordalii
Sprr2d	Vibrio antiquarius	0	positive	1	interacts with	Sprr2d (interacts with) Vibrio antiquarius
Sprr2d	Sprr2i	0.923	PPI	0.923	interacts with	Sprr2d (interacts with) Sprr2i
Sprr2d	Sprr2e	0.912	PPI	0.912	interacts with	Sprr2d (interacts with) Sprr2e
Sell	Selp	0.985	PPI	0.985	interacts with	Sell (interacts with) Selp
Sell	Vcam1	0.948	PPI	0.948	interacts with	Sell (interacts with) Vcam1
Ncam1	Thermocrispum municipale	0.00091618	negtive	-0.927105	interacts with	Ncam1 (interacts with) Thermocrispum municipale
L1cam	Sphaerobacter thermophilus	0.00213765	negtive	-0.902708	interacts with	L1cam (interacts with) Sphaerobacter thermophilus
L1cam	Ncam1	0.97	PPI	0.97	interacts with	L1cam (interacts with) Ncam1
Kif14	Thermocrispum municipale	0.00213765	negtive	-0.902708	interacts with	Kif14 (interacts with) Thermocrispum municipale
Kif14	Kif20a	0.921	PPI	0.921	interacts with	Kif14 (interacts with) Kif20a
Il12a	Il12b	0.999	PPI	0.999	interacts with	Il12a (interacts with) Il12b
Igfbp3	Igfbp5	0.958	PPI	0.958	interacts with	Igfbp3 (interacts with) Igfbp5
Igf1	Thermostaphylospora chromogena	0.00169086	negtive	-0.910196	interacts with	Igf1 (interacts with) Thermostaphylospora chromogena
Igf1	Thermasporomyces composti	0.00223214	negtive	-0.928571	interacts with	Igf1 (interacts with) Thermasporomyces composti
Igf1	Igfbp5	0.999	PPI	0.999	interacts with	Igf1 (interacts with) Igfbp5
Igf1	Igfbp6	0.998	PPI	0.998	interacts with	Igf1 (interacts with) Igfbp6
Igf1	Igfbp3	0.999	PPI	0.999	interacts with	Igf1 (interacts with) Igfbp3
Il17a	Il1b	0.915	PPI	0.915	interacts with	Il17a (interacts with) Il1b
Il17a	Il2	0.915	PPI	0.915	interacts with	Il17a (interacts with) Il2
Il17a	Il1a	0.902	PPI	0.902	interacts with	Il17a (interacts with) Il1a
Il17a	Il6	0.944	PPI	0.944	interacts with	Il17a (interacts with) Il6
Il17a	Tnf	0.932	PPI	0.932	interacts with	Il17a (interacts with) Tnf
Il17a	Il4	0.934	PPI	0.934	interacts with	Il17a (interacts with) Il4
Il13	Il5	0.977	PPI	0.977	interacts with	Il13 (interacts with) Il5
Il13	Il17a	0.909	PPI	0.909	interacts with	Il13 (interacts with) Il17a
Il13	Il9	0.907	PPI	0.907	interacts with	Il13 (interacts with) Il9
Il13	Il2	0.905	PPI	0.905	interacts with	Il13 (interacts with) Il2
Il13	Il4	0.977	PPI	0.977	interacts with	Il13 (interacts with) Il4
Tuba1c	Thermocrispum municipale	0.00213765	negtive	-0.902708	interacts with	Tuba1c (interacts with) Thermocrispum municipale
Tuba1c	Tubb1	0.941	PPI	0.941	interacts with	Tuba1c (interacts with) Tubb1
Tuba1c	Tubb6	0.956	PPI	0.956	interacts with	Tuba1c (interacts with) Tubb6
Tubb1	Thermocrispum municipale	0.00213765	positive	0.902708	interacts with	Tubb1 (interacts with) Thermocrispum municipale
Tubb6	Thermocrispum municipale	0.000274893	negtive	-0.951503	interacts with	Tubb6 (interacts with) Thermocrispum municipale
Gja1	Thermocrispum municipale	0.00213765	negtive	-0.902708	interacts with	Gja1 (interacts with) Thermocrispum municipale
Gja1	Tuba1c	0.903	PPI	0.903	interacts with	Gja1 (interacts with) Tuba1c
Gja1	Tubb1	0.935	PPI	0.935	interacts with	Gja1 (interacts with) Tubb1
Gja1	Tubb6	0.937	PPI	0.937	interacts with	Gja1 (interacts with) Tubb6
Tpi1	Thermocrispum municipale	0.000274893	negtive	-0.951503	interacts with	Tpi1 (interacts with) Thermocrispum municipale
Pgk1	Thermocrispum municipale	0.00213765	negtive	-0.902708	interacts with	Pgk1 (interacts with) Thermocrispum municipale
Pgk1	Tpi1	0.999	PPI	0.999	interacts with	Pgk1 (interacts with) Tpi1
Gapdh	Thermocrispum municipale	0.00213765	negtive	-0.902708	interacts with	Gapdh (interacts with) Thermocrispum municipale
Gapdh	Tpi1	0.999	PPI	0.999	interacts with	Gapdh (interacts with) Tpi1
Gapdh	Pgk1	0.996	PPI	0.996	interacts with	Gapdh (interacts with) Pgk1
Ttn	Mycolicibacterium thermoresistibile	0.00456349	negtive	-0.904762	interacts with	Ttn (interacts with) Mycolicibacterium thermoresistibile
Fhl2	Thermocrispum municipale	0.00091618	negtive	-0.927105	interacts with	Fhl2 (interacts with) Thermocrispum municipale
Fhl2	Ttn	0.951	PPI	0.951	interacts with	Fhl2 (interacts with) Ttn
Eif6	Thermocrispum municipale	0.00213765	negtive	-0.902708	interacts with	Eif6 (interacts with) Thermocrispum municipale
Eif6	Rplp0	0.937	PPI	0.937	interacts with	Eif6 (interacts with) Rplp0
Eef1a2	Mycolicibacterium thermoresistibile	0.00456349	negtive	-0.904762	interacts with	Eef1a2 (interacts with) Mycolicibacterium thermoresistibile
Eef1a2	Rps2	0.918	PPI	0.918	interacts with	Eef1a2 (interacts with) Rps2
Lep	Thpo	0.944	PPI	0.944	interacts with	Lep (interacts with) Thpo
Lep	Lepr	0.999	PPI	0.999	interacts with	Lep (interacts with) Lepr
Il2	Il5	0.997	PPI	0.997	interacts with	Il2 (interacts with) Il5
Il2	Il6	0.997	PPI	0.997	interacts with	Il2 (interacts with) Il6
Il2	Tnf	0.939	PPI	0.939	interacts with	Il2 (interacts with) Tnf
Il2	Il9	0.976	PPI	0.976	interacts with	Il2 (interacts with) Il9
Il2	Il3	0.996	PPI	0.996	interacts with	Il2 (interacts with) Il3
Il2	Il4	0.998	PPI	0.998	interacts with	Il2 (interacts with) Il4
Il5	Il6	0.948	PPI	0.948	interacts with	Il5 (interacts with) Il6
Il5	Il9	0.987	PPI	0.987	interacts with	Il5 (interacts with) Il9
Il3	Il5	0.997	PPI	0.997	interacts with	Il3 (interacts with) Il5
Il3	Il6	0.992	PPI	0.992	interacts with	Il3 (interacts with) Il6
Il3	Kitl	0.987	PPI	0.987	interacts with	Il3 (interacts with) Kitl
Il3	Il9	0.934	PPI	0.934	interacts with	Il3 (interacts with) Il9
Il3	Thpo	0.93	PPI	0.93	interacts with	Il3 (interacts with) Thpo
Il3	Il4	0.959	PPI	0.959	interacts with	Il3 (interacts with) Il4
Csf1	Csf2	0.91	PPI	0.91	interacts with	Csf1 (interacts with) Csf2
Cox7c	Thermocrispum municipale	0.00213765	negtive	-0.902708	interacts with	Cox7c (interacts with) Thermocrispum municipale
Cox7c	Uqcrq	0.999	PPI	0.999	interacts with	Cox7c (interacts with) Uqcrq
Cox6a2	Mycolicibacterium thermoresistibile	0.00223214	negtive	-0.928571	interacts with	Cox6a2 (interacts with) Mycolicibacterium thermoresistibile
Cox6a2	Uqcrq	0.998	PPI	0.998	interacts with	Cox6a2 (interacts with) Uqcrq
Cox6a2	Cox7c	0.997	PPI	0.997	interacts with	Cox6a2 (interacts with) Cox7c
Col3a1	Thermocrispum municipale	0.00091618	negtive	-0.927105	interacts with	Col3a1 (interacts with) Thermocrispum municipale
Col3a1	Lum	0.979	PPI	0.979	interacts with	Col3a1 (interacts with) Lum
Col3a1	Col5a1	0.953	PPI	0.953	interacts with	Col3a1 (interacts with) Col5a1
Col3a1	Col5a3	0.936	PPI	0.936	interacts with	Col3a1 (interacts with) Col5a3
Lum	Thermocrispum municipale	0.00213765	negtive	-0.902708	interacts with	Lum (interacts with) Thermocrispum municipale
Col5a1	Thermocrispum municipale	0.000274893	negtive	-0.951503	interacts with	Col5a1 (interacts with) Thermocrispum municipale
Col5a3	Thermocrispum municipale	0.00213765	negtive	-0.902708	interacts with	Col5a3 (interacts with) Thermocrispum municipale
Col1a2	Mycolicibacterium thermoresistibile	0.00114087	negtive	-0.952381	interacts with	Col1a2 (interacts with) Mycolicibacterium thermoresistibile
Col1a2	Col3a1	0.999	PPI	0.999	interacts with	Col1a2 (interacts with) Col3a1
Col1a2	Lum	0.996	PPI	0.996	interacts with	Col1a2 (interacts with) Lum
Col1a2	Col5a1	0.975	PPI	0.975	interacts with	Col1a2 (interacts with) Col5a1
Col1a2	Col5a3	0.93	PPI	0.93	interacts with	Col1a2 (interacts with) Col5a3
Col1a1	Thermasporomyces composti	0.00223214	negtive	-0.928571	interacts with	Col1a1 (interacts with) Thermasporomyces composti
Col1a1	Col1a2	0.999	PPI	0.999	interacts with	Col1a1 (interacts with) Col1a2
Col1a1	Col3a1	0.999	PPI	0.999	interacts with	Col1a1 (interacts with) Col3a1
Col1a1	Lum	0.981	PPI	0.981	interacts with	Col1a1 (interacts with) Lum
Col1a1	Col5a1	0.97	PPI	0.97	interacts with	Col1a1 (interacts with) Col5a1
Col1a1	Col5a3	0.932	PPI	0.932	interacts with	Col1a1 (interacts with) Col5a3
Col11a1	Thermasporomyces composti	0.00456349	negtive	-0.904762	interacts with	Col11a1 (interacts with) Thermasporomyces composti
Col11a1	Mycolicibacterium thermoresistibile	0.00223214	negtive	-0.928571	interacts with	Col11a1 (interacts with) Mycolicibacterium thermoresistibile
Col11a1	Col1a2	0.922	PPI	0.922	interacts with	Col11a1 (interacts with) Col1a2
Col11a1	Col1a1	0.902	PPI	0.902	interacts with	Col11a1 (interacts with) Col1a1
Kitl	Thpo	0.954	PPI	0.954	interacts with	Kitl (interacts with) Thpo
Cma1	Kitl	0.914	PPI	0.914	interacts with	Cma1 (interacts with) Kitl
Kif15	Thermocrispum municipale	0.00213765	negtive	-0.902708	interacts with	Kif15 (interacts with) Thermocrispum municipale
Kif15	Kif20a	0.927	PPI	0.927	interacts with	Kif15 (interacts with) Kif20a
Kif15	Top2a	0.926	PPI	0.926	interacts with	Kif15 (interacts with) Top2a
Tacc3	Thermocrispum municipale	0.00213765	negtive	-0.902708	interacts with	Tacc3 (interacts with) Thermocrispum municipale
Tacc3	Tpx2	0.942	PPI	0.942	interacts with	Tacc3 (interacts with) Tpx2
Kif4	Thermocrispum municipale	0.00213765	negtive	-0.902708	interacts with	Kif4 (interacts with) Thermocrispum municipale
Kif4	Melk	0.958	PPI	0.958	interacts with	Kif4 (interacts with) Melk
Spag5	Thermocrispum municipale	0.00213765	negtive	-0.902708	interacts with	Spag5 (interacts with) Thermocrispum municipale
Spag5	Top2a	0.903	PPI	0.903	interacts with	Spag5 (interacts with) Top2a
Sgo2a	Thermocrispum municipale	0.00213765	negtive	-0.902708	interacts with	Sgo2a (interacts with) Thermocrispum municipale
Selp	Vcam1	0.941	PPI	0.941	interacts with	Selp (interacts with) Vcam1
Tnfrsf8	Tnfsf8	0.999	PPI	0.999	interacts with	Tnfrsf8 (interacts with) Tnfsf8
Il4	Il9	0.991	PPI	0.991	interacts with	Il4 (interacts with) Il9
Il4	Il5	0.973	PPI	0.973	interacts with	Il4 (interacts with) Il5
Il4	Il6	0.948	PPI	0.948	interacts with	Il4 (interacts with) Il6
Il4	Tnf	0.938	PPI	0.938	interacts with	Il4 (interacts with) Tnf
Fasl	Tnf	0.986	PPI	0.986	interacts with	Fasl (interacts with) Tnf
Fasl	Lum	0.969	PPI	0.969	interacts with	Fasl (interacts with) Lum
Fasl	Ifng	0.929	PPI	0.929	interacts with	Fasl (interacts with) Ifng
Cd40	Tnf	0.984	PPI	0.984	interacts with	Cd40 (interacts with) Tnf
Cd40	Selp	0.97	PPI	0.97	interacts with	Cd40 (interacts with) Selp
Cd40	Tnfrsf8	0.934	PPI	0.934	interacts with	Cd40 (interacts with) Tnfrsf8
Cd40	Ifng	0.911	PPI	0.911	interacts with	Cd40 (interacts with) Ifng
Cd40	Il4	0.904	PPI	0.904	interacts with	Cd40 (interacts with) Il4
Cd40	Fasl	0.937	PPI	0.937	interacts with	Cd40 (interacts with) Fasl
Ccnb1	Thermocrispum municipale	0.00213765	negtive	-0.902708	interacts with	Ccnb1 (interacts with) Thermocrispum municipale
Ccnb1	Cdca8	0.982	PPI	0.982	interacts with	Ccnb1 (interacts with) Cdca8
Ccnb1	Top2a	0.947	PPI	0.947	interacts with	Ccnb1 (interacts with) Top2a
Ccnb1	Cenpe	0.956	PPI	0.956	interacts with	Ccnb1 (interacts with) Cenpe
Ccnb1	Cdc25c	0.984	PPI	0.984	interacts with	Ccnb1 (interacts with) Cdc25c
Ccnb1	Melk	0.908	PPI	0.908	interacts with	Ccnb1 (interacts with) Melk
Kif20a	Thermocrispum municipale	0.00213765	negtive	-0.902708	interacts with	Kif20a (interacts with) Thermocrispum municipale
Kif20a	Top2a	0.942	PPI	0.942	interacts with	Kif20a (interacts with) Top2a
Kif20a	Kif4	0.97	PPI	0.97	interacts with	Kif20a (interacts with) Kif4
Kif20a	Melk	0.92	PPI	0.92	interacts with	Kif20a (interacts with) Melk
Top2a	Thermocrispum municipale	0.00213765	negtive	-0.902708	interacts with	Top2a (interacts with) Thermocrispum municipale
Cdc25c	Thermocrispum municipale	0.00213765	negtive	-0.902708	interacts with	Cdc25c (interacts with) Thermocrispum municipale
Melk	Thermocrispum municipale	0.00213765	negtive	-0.902708	interacts with	Melk (interacts with) Thermocrispum municipale
Melk	Top2a	0.907	PPI	0.907	interacts with	Melk (interacts with) Top2a
Cenpe	Thermocrispum municipale	0.00213765	negtive	-0.902708	interacts with	Cenpe (interacts with) Thermocrispum municipale
Cenpe	Kif20a	0.953	PPI	0.953	interacts with	Cenpe (interacts with) Kif20a
Cenpe	Top2a	0.922	PPI	0.922	interacts with	Cenpe (interacts with) Top2a
Cenpe	Kif4	0.934	PPI	0.934	interacts with	Cenpe (interacts with) Kif4
Cenpe	Kif15	0.92	PPI	0.92	interacts with	Cenpe (interacts with) Kif15
Cdca3	Thermocrispum municipale	0.00213765	negtive	-0.902708	interacts with	Cdca3 (interacts with) Thermocrispum municipale
Cdca3	Cdca8	0.973	PPI	0.973	interacts with	Cdca3 (interacts with) Cdca8
Cdca3	Kif20a	0.933	PPI	0.933	interacts with	Cdca3 (interacts with) Kif20a
Ccna2	Thermocrispum municipale	0.00213765	negtive	-0.902708	interacts with	Ccna2 (interacts with) Thermocrispum municipale
Ccna2	Cdca8	0.978	PPI	0.978	interacts with	Ccna2 (interacts with) Cdca8
Ccna2	Ccnb1	0.973	PPI	0.973	interacts with	Ccna2 (interacts with) Ccnb1
Ccna2	Kif20a	0.965	PPI	0.965	interacts with	Ccna2 (interacts with) Kif20a
Ccna2	Top2a	0.957	PPI	0.957	interacts with	Ccna2 (interacts with) Top2a
Ccna2	Cdc25c	0.943	PPI	0.943	interacts with	Ccna2 (interacts with) Cdc25c
Ccna2	Melk	0.939	PPI	0.939	interacts with	Ccna2 (interacts with) Melk
Ccna2	Cenpe	0.916	PPI	0.916	interacts with	Ccna2 (interacts with) Cenpe
Ccna2	Cdca3	0.952	PPI	0.952	interacts with	Ccna2 (interacts with) Cdca3
Cxcl13	Cxcl9	0.988	PPI	0.988	interacts with	Cxcl13 (interacts with) Cxcl9
Cxcl13	Pf4	0.98	PPI	0.98	interacts with	Cxcl13 (interacts with) Pf4
Cxcl13	Cxcl5	0.936	PPI	0.936	interacts with	Cxcl13 (interacts with) Cxcl5
Cxcl16	Cxcl5	0.935	PPI	0.935	interacts with	Cxcl16 (interacts with) Cxcl5
Cxcl16	Cxcl9	0.912	PPI	0.912	interacts with	Cxcl16 (interacts with) Cxcl9
Cxcl2	Il1b	0.967	PPI	0.967	interacts with	Cxcl2 (interacts with) Il1b
Cxcl2	Il6	0.936	PPI	0.936	interacts with	Cxcl2 (interacts with) Il6
Cxcl2	Tnf	0.929	PPI	0.929	interacts with	Cxcl2 (interacts with) Tnf
Ccl3	Ccr5	0.999	PPI	0.999	interacts with	Ccl3 (interacts with) Ccr5
Ccl3	Cxcl10	0.966	PPI	0.966	interacts with	Ccl3 (interacts with) Cxcl10
Ccl3	Tnf	0.955	PPI	0.955	interacts with	Ccl3 (interacts with) Tnf
Ccl3	Il10	0.954	PPI	0.954	interacts with	Ccl3 (interacts with) Il10
Ccl3	Il1b	0.936	PPI	0.936	interacts with	Ccl3 (interacts with) Il1b
Ccl3	Il6	0.919	PPI	0.919	interacts with	Ccl3 (interacts with) Il6
Ccl3	Ifng	0.915	PPI	0.915	interacts with	Ccl3 (interacts with) Ifng
Ccl3	Il1a	0.912	PPI	0.912	interacts with	Ccl3 (interacts with) Il1a
Ccl3	Cxcl2	0.908	PPI	0.908	interacts with	Ccl3 (interacts with) Cxcl2
Ccl3	Csf3	0.904	PPI	0.904	interacts with	Ccl3 (interacts with) Csf3
Ccl25	Cxcl12	0.99	PPI	0.99	interacts with	Ccl25 (interacts with) Cxcl12
Ccl25	Ccl5	0.987	PPI	0.987	interacts with	Ccl25 (interacts with) Ccl5
Ccl25	Cxcl17	0.979	PPI	0.979	interacts with	Ccl25 (interacts with) Cxcl17
Ccl25	Ccr5	0.936	PPI	0.936	interacts with	Ccl25 (interacts with) Ccr5
Ccl25	Pf4	0.925	PPI	0.925	interacts with	Ccl25 (interacts with) Pf4
Ccl25	Cxcl9	0.913	PPI	0.913	interacts with	Ccl25 (interacts with) Cxcl9
Ccl25	Cxcl10	0.907	PPI	0.907	interacts with	Ccl25 (interacts with) Cxcl10
Il6	Vegfa	0.941	PPI	0.941	interacts with	Il6 (interacts with) Vegfa
Il6	Lepr	0.913	PPI	0.913	interacts with	Il6 (interacts with) Lepr
Il6	Tnf	0.972	PPI	0.972	interacts with	Il6 (interacts with) Tnf
Il6	Il9	0.978	PPI	0.978	interacts with	Il6 (interacts with) Il9
Cxcl17	Cxcl9	0.964	PPI	0.964	interacts with	Cxcl17 (interacts with) Cxcl9
Ccl20	Cxcl9	0.909	PPI	0.909	interacts with	Ccl20 (interacts with) Cxcl9
Ccl20	Ccr5	0.99	PPI	0.99	interacts with	Ccl20 (interacts with) Ccr5
Ccl20	Cxcl10	0.907	PPI	0.907	interacts with	Ccl20 (interacts with) Cxcl10
Ccl20	Cxcl1	0.917	PPI	0.917	interacts with	Ccl20 (interacts with) Cxcl1
Ccl20	Cxcl5	0.911	PPI	0.911	interacts with	Ccl20 (interacts with) Cxcl5
Il10	Il1b	0.979	PPI	0.979	interacts with	Il10 (interacts with) Il1b
Il10	Il6	0.973	PPI	0.973	interacts with	Il10 (interacts with) Il6
Il10	Il5	0.971	PPI	0.971	interacts with	Il10 (interacts with) Il5
Il10	Tnf	0.971	PPI	0.971	interacts with	Il10 (interacts with) Tnf
Il10	Il9	0.95	PPI	0.95	interacts with	Il10 (interacts with) Il9
Il10	Il17a	0.949	PPI	0.949	interacts with	Il10 (interacts with) Il17a
Il10	Il2	0.944	PPI	0.944	interacts with	Il10 (interacts with) Il2
Il10	Il1a	0.943	PPI	0.943	interacts with	Il10 (interacts with) Il1a
Il10	Il13	0.926	PPI	0.926	interacts with	Il10 (interacts with) Il13
Il10	Il4	0.962	PPI	0.962	interacts with	Il10 (interacts with) Il4
Ccl9	Ccr5	0.966	PPI	0.966	interacts with	Ccl9 (interacts with) Ccr5
Csf2	Il1b	0.995	PPI	0.995	interacts with	Csf2 (interacts with) Il1b
Csf2	Csf3	0.995	PPI	0.995	interacts with	Csf2 (interacts with) Csf3
Csf2	Il2	0.994	PPI	0.994	interacts with	Csf2 (interacts with) Il2
Csf2	Il1a	0.991	PPI	0.991	interacts with	Csf2 (interacts with) Il1a
Csf2	Ifng	0.987	PPI	0.987	interacts with	Csf2 (interacts with) Ifng
Csf2	Il5	0.982	PPI	0.982	interacts with	Csf2 (interacts with) Il5
Csf2	Tnf	0.94	PPI	0.94	interacts with	Csf2 (interacts with) Tnf
Csf2	Il6	0.931	PPI	0.931	interacts with	Csf2 (interacts with) Il6
Csf2	Cx3cl1	0.927	PPI	0.927	interacts with	Csf2 (interacts with) Cx3cl1
Csf2	Il3	0.994	PPI	0.994	interacts with	Csf2 (interacts with) Il3
Csf2	Il10	0.903	PPI	0.903	interacts with	Csf2 (interacts with) Il10
Csf2	Il4	0.934	PPI	0.934	interacts with	Csf2 (interacts with) Il4
Csf3	Ifng	0.987	PPI	0.987	interacts with	Csf3 (interacts with) Ifng
Csf3	Thpo	0.976	PPI	0.976	interacts with	Csf3 (interacts with) Thpo
Csf3	Lep	0.951	PPI	0.951	interacts with	Csf3 (interacts with) Lep
Csf3	Cx3cl1	0.922	PPI	0.922	interacts with	Csf3 (interacts with) Cx3cl1
Csf3	Cxcl1	0.924	PPI	0.924	interacts with	Csf3 (interacts with) Cxcl1
Csf3	Il2	0.964	PPI	0.964	interacts with	Csf3 (interacts with) Il2
Csf3	Il1a	0.984	PPI	0.984	interacts with	Csf3 (interacts with) Il1a
Csf3	Il1b	0.989	PPI	0.989	interacts with	Csf3 (interacts with) Il1b
Csf3	Il6	0.967	PPI	0.967	interacts with	Csf3 (interacts with) Il6
Csf3	Il3	0.928	PPI	0.928	interacts with	Csf3 (interacts with) Il3
Ifng	Il12b	0.921	PPI	0.921	interacts with	Ifng (interacts with) Il12b
Ifng	Il5	0.929	PPI	0.929	interacts with	Ifng (interacts with) Il5
Ifng	Il2	0.972	PPI	0.972	interacts with	Ifng (interacts with) Il2
Ifng	Il1a	0.977	PPI	0.977	interacts with	Ifng (interacts with) Il1a
Ifng	Il1b	0.991	PPI	0.991	interacts with	Ifng (interacts with) Il1b
Ifng	Il17a	0.958	PPI	0.958	interacts with	Ifng (interacts with) Il17a
Ifng	Il6	0.969	PPI	0.969	interacts with	Ifng (interacts with) Il6
Ifng	Tnf	0.97	PPI	0.97	interacts with	Ifng (interacts with) Tnf
Ifng	Il13	0.933	PPI	0.933	interacts with	Ifng (interacts with) Il13
Ifng	Il3	0.98	PPI	0.98	interacts with	Ifng (interacts with) Il3
Ifng	Il10	0.986	PPI	0.986	interacts with	Ifng (interacts with) Il10
Ifng	Il4	0.969	PPI	0.969	interacts with	Ifng (interacts with) Il4
Il1a	Il2	0.992	PPI	0.992	interacts with	Il1a (interacts with) Il2
Il1a	Il5	0.914	PPI	0.914	interacts with	Il1a (interacts with) Il5
Il1a	Il1b	0.999	PPI	0.999	interacts with	Il1a (interacts with) Il1b
Il1a	Il6	0.947	PPI	0.947	interacts with	Il1a (interacts with) Il6
Il1a	Tnf	0.973	PPI	0.973	interacts with	Il1a (interacts with) Tnf
Il1a	Il3	0.986	PPI	0.986	interacts with	Il1a (interacts with) Il3
Il1a	Il4	0.982	PPI	0.982	interacts with	Il1a (interacts with) Il4
Cxcl5	Cxcl9	0.912	PPI	0.912	interacts with	Cxcl5 (interacts with) Cxcl9
Cx3cl1	Cxcl9	0.933	PPI	0.933	interacts with	Cx3cl1 (interacts with) Cxcl9
Cx3cl1	Cxcl10	0.931	PPI	0.931	interacts with	Cx3cl1 (interacts with) Cxcl10
Cx3cl1	Cxcl12	0.915	PPI	0.915	interacts with	Cx3cl1 (interacts with) Cxcl12
Cx3cl1	Cxcl1	0.924	PPI	0.924	interacts with	Cx3cl1 (interacts with) Cxcl1
Cxcl1	Cxcl2	0.975	PPI	0.975	interacts with	Cxcl1 (interacts with) Cxcl2
Cxcl1	Cxcl12	0.968	PPI	0.968	interacts with	Cxcl1 (interacts with) Cxcl12
Cxcl1	Cxcl9	0.928	PPI	0.928	interacts with	Cxcl1 (interacts with) Cxcl9
Cxcl1	Cxcl10	0.927	PPI	0.927	interacts with	Cxcl1 (interacts with) Cxcl10
Cxcl1	Cxcl5	0.957	PPI	0.957	interacts with	Cxcl1 (interacts with) Cxcl5
Cxcl1	Il1a	0.91	PPI	0.91	interacts with	Cxcl1 (interacts with) Il1a
Cxcl1	Il1b	0.937	PPI	0.937	interacts with	Cxcl1 (interacts with) Il1b
Cxcl1	Il6	0.952	PPI	0.952	interacts with	Cxcl1 (interacts with) Il6
Cxcl1	Tnf	0.908	PPI	0.908	interacts with	Cxcl1 (interacts with) Tnf
Cxcl1	Cxcl16	0.908	PPI	0.908	interacts with	Cxcl1 (interacts with) Cxcl16
Il1b	Il2	0.997	PPI	0.997	interacts with	Il1b (interacts with) Il2
Il1b	Il5	0.993	PPI	0.993	interacts with	Il1b (interacts with) Il5
Il1b	Il6	0.983	PPI	0.983	interacts with	Il1b (interacts with) Il6
Il1b	Tnf	0.989	PPI	0.989	interacts with	Il1b (interacts with) Tnf
Il1b	Il3	0.955	PPI	0.955	interacts with	Il1b (interacts with) Il3
Il1b	Il4	0.945	PPI	0.945	interacts with	Il1b (interacts with) Il4
Cxcl12	Pseudoalteromonas sp. A601	0.00223214	negtive	-0.928571	interacts with	Cxcl12 (interacts with) Pseudoalteromonas sp. A601
Cxcl12	Vibrio diazotrophicus	0.00456349	negtive	-0.904762	interacts with	Cxcl12 (interacts with) Vibrio diazotrophicus
Cxcl12	Cxcl9	0.997	PPI	0.997	interacts with	Cxcl12 (interacts with) Cxcl9
Cxcl12	Cxcl17	0.961	PPI	0.961	interacts with	Cxcl12 (interacts with) Cxcl17
Cxcl12	Pf4	0.979	PPI	0.979	interacts with	Cxcl12 (interacts with) Pf4
Cxcl12	Cxcl5	0.923	PPI	0.923	interacts with	Cxcl12 (interacts with) Cxcl5
Cxcl12	Cxcl13	0.943	PPI	0.943	interacts with	Cxcl12 (interacts with) Cxcl13
Ccl24	Ccl5	0.997	PPI	0.997	interacts with	Ccl24 (interacts with) Ccl5
Ccl2	Ccr5	0.999	PPI	0.999	interacts with	Ccl2 (interacts with) Ccr5
Ccl2	Cxcl9	0.995	PPI	0.995	interacts with	Ccl2 (interacts with) Cxcl9
Ccl2	Ccl5	0.988	PPI	0.988	interacts with	Ccl2 (interacts with) Ccl5
Ccl2	Il6	0.975	PPI	0.975	interacts with	Ccl2 (interacts with) Il6
Ccl2	Cxcl17	0.963	PPI	0.963	interacts with	Ccl2 (interacts with) Cxcl17
Ccl2	Cxcl1	0.957	PPI	0.957	interacts with	Ccl2 (interacts with) Cxcl1
Ccl2	Tnf	0.956	PPI	0.956	interacts with	Ccl2 (interacts with) Tnf
Ccl2	Cxcl10	0.953	PPI	0.953	interacts with	Ccl2 (interacts with) Cxcl10
Ccl2	Il1b	0.938	PPI	0.938	interacts with	Ccl2 (interacts with) Il1b
Ccl2	Ccl20	0.924	PPI	0.924	interacts with	Ccl2 (interacts with) Ccl20
Ccl2	Il10	0.919	PPI	0.919	interacts with	Ccl2 (interacts with) Il10
Ccl2	Ifng	0.917	PPI	0.917	interacts with	Ccl2 (interacts with) Ifng
Ccl2	Cxcl5	0.916	PPI	0.916	interacts with	Ccl2 (interacts with) Cxcl5
Ccl2	Timp1	0.915	PPI	0.915	interacts with	Ccl2 (interacts with) Timp1
Ccl2	Pf4	0.914	PPI	0.914	interacts with	Ccl2 (interacts with) Pf4
Ccl2	Vcam1	0.912	PPI	0.912	interacts with	Ccl2 (interacts with) Vcam1
Ccl2	Il1a	0.905	PPI	0.905	interacts with	Ccl2 (interacts with) Il1a
Ccl2	Ccl9	0.904	PPI	0.904	interacts with	Ccl2 (interacts with) Ccl9
Ccl11	Ccr5	0.997	PPI	0.997	interacts with	Ccl11 (interacts with) Ccr5
Ccl11	Csf2	0.993	PPI	0.993	interacts with	Ccl11 (interacts with) Csf2
Ccl11	Csf3	0.993	PPI	0.993	interacts with	Ccl11 (interacts with) Csf3
Ccl11	Cxcl10	0.983	PPI	0.983	interacts with	Ccl11 (interacts with) Cxcl10
Ccl11	Ifng	0.976	PPI	0.976	interacts with	Ccl11 (interacts with) Ifng
Ccl11	Cxcl9	0.975	PPI	0.975	interacts with	Ccl11 (interacts with) Cxcl9
Ccl11	Ccl5	0.971	PPI	0.971	interacts with	Ccl11 (interacts with) Ccl5
Ccl11	Il1a	0.97	PPI	0.97	interacts with	Ccl11 (interacts with) Il1a
Ccl11	Cxcl5	0.969	PPI	0.969	interacts with	Ccl11 (interacts with) Cxcl5
Ccl11	Cx3cl1	0.965	PPI	0.965	interacts with	Ccl11 (interacts with) Cx3cl1
Ccl11	Cxcl1	0.965	PPI	0.965	interacts with	Ccl11 (interacts with) Cxcl1
Ccl11	Il1b	0.958	PPI	0.958	interacts with	Ccl11 (interacts with) Il1b
Ccl11	Cxcl12	0.955	PPI	0.955	interacts with	Ccl11 (interacts with) Cxcl12
Ccl11	Ccl24	0.948	PPI	0.948	interacts with	Ccl11 (interacts with) Ccl24
Ccl11	Pf4	0.916	PPI	0.916	interacts with	Ccl11 (interacts with) Pf4
Ccl11	Ccl2	0.904	PPI	0.904	interacts with	Ccl11 (interacts with) Ccl2
Ccr5	Thermocrispum municipale	0.00213765	negtive	-0.902708	interacts with	Ccr5 (interacts with) Thermocrispum municipale
Ccr5	Cxcl9	0.998	PPI	0.998	interacts with	Ccr5 (interacts with) Cxcl9
Ccr5	Cxcl2	0.922	PPI	0.922	interacts with	Ccr5 (interacts with) Cxcl2
Ccr5	Cxcl12	0.995	PPI	0.995	interacts with	Ccr5 (interacts with) Cxcl12
Ccr5	Cxcl10	0.998	PPI	0.998	interacts with	Ccr5 (interacts with) Cxcl10
Ccr5	Cx3cl1	0.976	PPI	0.976	interacts with	Ccr5 (interacts with) Cx3cl1
Ccr5	Cxcl1	0.951	PPI	0.951	interacts with	Ccr5 (interacts with) Cxcl1
Ccr5	Cxcl5	0.912	PPI	0.912	interacts with	Ccr5 (interacts with) Cxcl5
Ccr5	Cxcl13	0.907	PPI	0.907	interacts with	Ccr5 (interacts with) Cxcl13
Ccr5	Cxcl16	0.949	PPI	0.949	interacts with	Ccr5 (interacts with) Cxcl16
Cxcl9	Ifng	0.916	PPI	0.916	interacts with	Cxcl9 (interacts with) Ifng
Cxcl9	Pf4	0.992	PPI	0.992	interacts with	Cxcl9 (interacts with) Pf4
Cxcl9	Xcl1	0.926	PPI	0.926	interacts with	Cxcl9 (interacts with) Xcl1
Cxcl10	Thermocrispum municipale	0.000274893	negtive	-0.951503	interacts with	Cxcl10 (interacts with) Thermocrispum municipale
Cxcl10	Cxcl9	0.998	PPI	0.998	interacts with	Cxcl10 (interacts with) Cxcl9
Cxcl10	Cxcl12	0.993	PPI	0.993	interacts with	Cxcl10 (interacts with) Cxcl12
Cxcl10	Cxcl17	0.966	PPI	0.966	interacts with	Cxcl10 (interacts with) Cxcl17
Cxcl10	Cxcl2	0.933	PPI	0.933	interacts with	Cxcl10 (interacts with) Cxcl2
Cxcl10	Ifng	0.926	PPI	0.926	interacts with	Cxcl10 (interacts with) Ifng
Cxcl10	Pf4	0.992	PPI	0.992	interacts with	Cxcl10 (interacts with) Pf4
Cxcl10	Cxcl5	0.962	PPI	0.962	interacts with	Cxcl10 (interacts with) Cxcl5
Cxcl10	Il1a	0.941	PPI	0.941	interacts with	Cxcl10 (interacts with) Il1a
Cxcl10	Il1b	0.915	PPI	0.915	interacts with	Cxcl10 (interacts with) Il1b
Cxcl10	Xcl1	0.932	PPI	0.932	interacts with	Cxcl10 (interacts with) Xcl1
Cxcl10	Il6	0.922	PPI	0.922	interacts with	Cxcl10 (interacts with) Il6
Cxcl10	Tnf	0.932	PPI	0.932	interacts with	Cxcl10 (interacts with) Tnf
Cxcl10	Cxcl13	0.987	PPI	0.987	interacts with	Cxcl10 (interacts with) Cxcl13
Cxcl10	Cxcl16	0.922	PPI	0.922	interacts with	Cxcl10 (interacts with) Cxcl16
Cxcl10	Il10	0.925	PPI	0.925	interacts with	Cxcl10 (interacts with) Il10
Ccl5	Ccr5	0.999	PPI	0.999	interacts with	Ccl5 (interacts with) Ccr5
Ccl5	Cxcl9	0.998	PPI	0.998	interacts with	Ccl5 (interacts with) Cxcl9
Ccl5	Cxcl10	0.998	PPI	0.998	interacts with	Ccl5 (interacts with) Cxcl10
Ccl5	Cxcl12	0.994	PPI	0.994	interacts with	Ccl5 (interacts with) Cxcl12
Ccl5	Cxcl17	0.962	PPI	0.962	interacts with	Ccl5 (interacts with) Cxcl17
Ccl5	Ifng	0.917	PPI	0.917	interacts with	Ccl5 (interacts with) Ifng
Ccl5	Csf3	0.908	PPI	0.908	interacts with	Ccl5 (interacts with) Csf3
Ccl5	Cx3cl1	0.953	PPI	0.953	interacts with	Ccl5 (interacts with) Cx3cl1
Ccl5	Cxcl1	0.978	PPI	0.978	interacts with	Ccl5 (interacts with) Cxcl1
Ccl5	Pf4	0.999	PPI	0.999	interacts with	Ccl5 (interacts with) Pf4
Ccl5	Cxcl5	0.936	PPI	0.936	interacts with	Ccl5 (interacts with) Cxcl5
Ccl5	Il1b	0.909	PPI	0.909	interacts with	Ccl5 (interacts with) Il1b
Ccl5	Xcl1	0.944	PPI	0.944	interacts with	Ccl5 (interacts with) Xcl1
Ccl5	Il6	0.925	PPI	0.925	interacts with	Ccl5 (interacts with) Il6
Ccl5	Tnf	0.91	PPI	0.91	interacts with	Ccl5 (interacts with) Tnf
Ccl5	Cxcl13	0.952	PPI	0.952	interacts with	Ccl5 (interacts with) Cxcl13
Ccl5	Cxcl16	0.91	PPI	0.91	interacts with	Ccl5 (interacts with) Cxcl16
Ccl1	Ccr5	0.968	PPI	0.968	interacts with	Ccl1 (interacts with) Ccr5
Ccl1	Cxcl9	0.943	PPI	0.943	interacts with	Ccl1 (interacts with) Cxcl9
Ccl1	Cxcl10	0.923	PPI	0.923	interacts with	Ccl1 (interacts with) Cxcl10
Ccl1	Ccl5	0.904	PPI	0.904	interacts with	Ccl1 (interacts with) Ccl5
Uqcrq	Thermasporomyces composti	0.00456349	negtive	-0.904762	interacts with	Uqcrq (interacts with) Thermasporomyces composti
Atp5g1	Thermocrispum municipale	0.000274893	negtive	-0.951503	interacts with	Atp5g1 (interacts with) Thermocrispum municipale
Atp5g1	Uqcrq	0.906	PPI	0.906	interacts with	Atp5g1 (interacts with) Uqcrq
Cdca8	Thermocrispum municipale	0.00213765	negtive	-0.902708	interacts with	Cdca8 (interacts with) Thermocrispum municipale
Cdca8	Kif20a	0.956	PPI	0.956	interacts with	Cdca8 (interacts with) Kif20a
Cdca8	Tacc3	0.922	PPI	0.922	interacts with	Cdca8 (interacts with) Tacc3
Cdca8	Top2a	0.901	PPI	0.901	interacts with	Cdca8 (interacts with) Top2a
Cdca8	Cenpe	0.931	PPI	0.931	interacts with	Cdca8 (interacts with) Cenpe
Cdca8	Kif4	0.909	PPI	0.909	interacts with	Cdca8 (interacts with) Kif4
Cdca8	Spag5	0.913	PPI	0.913	interacts with	Cdca8 (interacts with) Spag5
Cdca8	Sgo2a	0.947	PPI	0.947	interacts with	Cdca8 (interacts with) Sgo2a
Rplp0	Thermocrispum municipale	0.00213765	negtive	-0.902708	interacts with	Rplp0 (interacts with) Thermocrispum municipale
Rplp0	Rps2	0.999	PPI	0.999	interacts with	Rplp0 (interacts with) Rps2
Rps2	Thermocrispum municipale	0.00213765	negtive	-0.902708	interacts with	Rps2 (interacts with) Thermocrispum municipale
Cs	Thermocrispum municipale	0.00213765	negtive	-0.902708	interacts with	Cs (interacts with) Thermocrispum municipale
Atp5a1	Thermocrispum municipale	0.00213765	negtive	-0.902708	interacts with	Atp5a1 (interacts with) Thermocrispum municipale
Atp5a1	Atp5g1	0.994	PPI	0.994	interacts with	Atp5a1 (interacts with) Atp5g1
Atp5a1	Cdca8	0.979	PPI	0.979	interacts with	Atp5a1 (interacts with) Cdca8
Atp5a1	Rplp0	0.903	PPI	0.903	interacts with	Atp5a1 (interacts with) Rplp0
Atp5a1	Rps2	0.902	PPI	0.902	interacts with	Atp5a1 (interacts with) Rps2
Atp5a1	Cs	0.905	PPI	0.905	interacts with	Atp5a1 (interacts with) Cs
