# Supplementary material for: Impact of Pulmonary microbiota on lung cancer treatment-related pneumonia
Source: J Cancer. 2024 Jun 17;15(14):4503–12. doi: 10.7150/jca.93818 (PMC11242340; doi:10.7150/jca.93818)
Supplement: Supplementary file 1 — Supplementary figures and data. [file jcav15p4503s1.zip › s1/supplement files/Supplementary File 2B_FB.network.xlsx]

## Sheet: FB
node1	node2	pvalue	relation	rho	shared interaction	shared name
Mastl	Thermocrispum municipale	0.00213765	negtive	-0.902708	interacts with	Mastl (interacts with) Thermocrispum municipale
Pla2g7	Vibrio kanaloae	5.296e-07	negtive	-0.99403	interacts with	Pla2g7 (interacts with) Vibrio kanaloae
Dkk2	Thermocrispum municipale	0.00213765	negtive	-0.902708	interacts with	Dkk2 (interacts with) Thermocrispum municipale
Fhl2	Thermocrispum municipale	0.00091618	negtive	-0.927105	interacts with	Fhl2 (interacts with) Thermocrispum municipale
Gm17067	Micrococcus terreus	0	positive	1	interacts with	Gm17067 (interacts with) Micrococcus terreus
Gm17067	Aquabacterium parvum	0	positive	1	interacts with	Gm17067 (interacts with) Aquabacterium parvum
Gxylt2	Thermocrispum municipale	0.000274893	negtive	-0.951503	interacts with	Gxylt2 (interacts with) Thermocrispum municipale
Ptn	Thermocrispum municipale	0.00213765	negtive	-0.902708	interacts with	Ptn (interacts with) Thermocrispum municipale
Acpp	Pseudoalteromonas sp. A601	0.00456349	positive	0.904762	interacts with	Acpp (interacts with) Pseudoalteromonas sp. A601
Acpp	Pseudoalteromonas prydzensis	0.00456349	positive	0.904762	interacts with	Acpp (interacts with) Pseudoalteromonas prydzensis
Acpp	Vibrio furnissii	0.00223214	positive	0.928571	interacts with	Acpp (interacts with) Vibrio furnissii
Osr2	Thermocrispum municipale	0.00091618	negtive	-0.927105	interacts with	Osr2 (interacts with) Thermocrispum municipale
Scel	Vibrio kanaloae	0.000375312	positive	0.946125	interacts with	Scel (interacts with) Vibrio kanaloae
Plac1	Thermocrispum agreste	0.00191781	positive	0.90625	interacts with	Plac1 (interacts with) Thermocrispum agreste
Mex3a	Thermocrispum municipale	0.00213765	negtive	-0.902708	interacts with	Mex3a (interacts with) Thermocrispum municipale
Serpinf1	Thermocrispum municipale	0.000274893	negtive	-0.951503	interacts with	Serpinf1 (interacts with) Thermocrispum municipale
Loxl3	Thermocrispum municipale	0.00213765	negtive	-0.902708	interacts with	Loxl3 (interacts with) Thermocrispum municipale
Capg	Thermocrispum municipale	0.00213765	negtive	-0.902708	interacts with	Capg (interacts with) Thermocrispum municipale
Shcbp1	Thermocrispum municipale	0.00213765	negtive	-0.902708	interacts with	Shcbp1 (interacts with) Thermocrispum municipale
Nsl1	Nuf2	0.911	PPI	0.911	interacts with	Nsl1 (interacts with) Nuf2
Ncapd2	Ncapg	0.999	PPI	0.999	interacts with	Ncapd2 (interacts with) Ncapg
Ncapd2	Smc2	0.999	PPI	0.999	interacts with	Ncapd2 (interacts with) Smc2
Krt14	Mycolicibacterium thermoresistibile	0.00456349	negtive	-0.904762	interacts with	Krt14 (interacts with) Mycolicibacterium thermoresistibile
Krt14	Krt5	0.999	PPI	0.999	interacts with	Krt14 (interacts with) Krt5
Knstrn	Nuf2	0.916	PPI	0.916	interacts with	Knstrn (interacts with) Nuf2
Knstrn	Spag5	0.971	PPI	0.971	interacts with	Knstrn (interacts with) Spag5
Kif18b	Kif2c	0.965	PPI	0.965	interacts with	Kif18b (interacts with) Kif2c
Kif18b	Kif4	0.932	PPI	0.932	interacts with	Kif18b (interacts with) Kif4
Kif18b	Troap	0.908	PPI	0.908	interacts with	Kif18b (interacts with) Troap
Hpgds	Ptges	0.955	PPI	0.955	interacts with	Hpgds (interacts with) Ptges
H2bc14	H3c8	0.948	PPI	0.948	interacts with	H2bc14 (interacts with) H3c8
H3c4	H4c6	0.958	PPI	0.958	interacts with	H3c4 (interacts with) H4c6
H3c4	H4c2	0.964	PPI	0.964	interacts with	H3c4 (interacts with) H4c2
H3c10	H3c11	0.909	PPI	0.909	interacts with	H3c10 (interacts with) H3c11
H3c10	H4c6	0.987	PPI	0.987	interacts with	H3c10 (interacts with) H4c6
H3c10	H4c2	0.987	PPI	0.987	interacts with	H3c10 (interacts with) H4c2
H3c10	H3c8	0.908	PPI	0.908	interacts with	H3c10 (interacts with) H3c8
H3c11	H4c6	0.987	PPI	0.987	interacts with	H3c11 (interacts with) H4c6
H3c11	H4c2	0.987	PPI	0.987	interacts with	H3c11 (interacts with) H4c2
H3c11	H3c8	0.908	PPI	0.908	interacts with	H3c11 (interacts with) H3c8
H4c2	H4c6	0.965	PPI	0.965	interacts with	H4c2 (interacts with) H4c6
H3c3	H4c2	0.969	PPI	0.969	interacts with	H3c3 (interacts with) H4c2
H3c3	H4c6	0.966	PPI	0.966	interacts with	H3c3 (interacts with) H4c6
H3c3	H3c4	0.909	PPI	0.909	interacts with	H3c3 (interacts with) H3c4
H3c2	H4c2	0.965	PPI	0.965	interacts with	H3c2 (interacts with) H4c2
H3c2	H4c6	0.963	PPI	0.963	interacts with	H3c2 (interacts with) H4c6
H3c2	H3c3	0.91	PPI	0.91	interacts with	H3c2 (interacts with) H3c3
H3c2	H3c4	0.909	PPI	0.909	interacts with	H3c2 (interacts with) H3c4
H2ac15	H2ac8	0.947	PPI	0.947	interacts with	H2ac15 (interacts with) H2ac8
Gtse1	Plk1	0.95	PPI	0.95	interacts with	Gtse1 (interacts with) Plk1
Plk4	Stil	0.996	PPI	0.996	interacts with	Plk4 (interacts with) Stil
Ercc6l	Thermocrispum municipale	0.00091618	negtive	-0.927105	interacts with	Ercc6l (interacts with) Thermocrispum municipale
Ercc6l	Plk1	0.984	PPI	0.984	interacts with	Ercc6l (interacts with) Plk1
Fn1	Spp1	0.995	PPI	0.995	interacts with	Fn1 (interacts with) Spp1
Fn1	Vcan	0.964	PPI	0.964	interacts with	Fn1 (interacts with) Vcan
Dcn	Fn1	0.995	PPI	0.995	interacts with	Dcn (interacts with) Fn1
Dcn	Lum	0.962	PPI	0.962	interacts with	Dcn (interacts with) Lum
Lum	Thermocrispum municipale	0.00213765	negtive	-0.902708	interacts with	Lum (interacts with) Thermocrispum municipale
Col5a3	Thermocrispum municipale	0.00213765	negtive	-0.902708	interacts with	Col5a3 (interacts with) Thermocrispum municipale
Col3a1	Thermocrispum municipale	0.00091618	negtive	-0.927105	interacts with	Col3a1 (interacts with) Thermocrispum municipale
Col3a1	Dcn	0.925	PPI	0.925	interacts with	Col3a1 (interacts with) Dcn
Col3a1	Lum	0.979	PPI	0.979	interacts with	Col3a1 (interacts with) Lum
Col3a1	Col5a3	0.936	PPI	0.936	interacts with	Col3a1 (interacts with) Col5a3
Chtf18	Ddx11	0.98	PPI	0.98	interacts with	Chtf18 (interacts with) Ddx11
Chtf18	Pole2	0.927	PPI	0.927	interacts with	Chtf18 (interacts with) Pole2
Chtf18	Pole	0.992	PPI	0.992	interacts with	Chtf18 (interacts with) Pole
Kif14	Thermocrispum municipale	0.00213765	negtive	-0.902708	interacts with	Kif14 (interacts with) Thermocrispum municipale
Kif14	Kif20a	0.921	PPI	0.921	interacts with	Kif14 (interacts with) Kif20a
Kif14	Prc1	0.972	PPI	0.972	interacts with	Kif14 (interacts with) Prc1
Ckap2	Kif20a	0.904	PPI	0.904	interacts with	Ckap2 (interacts with) Kif20a
Kif20b	Racgap1	0.948	PPI	0.948	interacts with	Kif20b (interacts with) Racgap1
Kif20b	Ncapg	0.919	PPI	0.919	interacts with	Kif20b (interacts with) Ncapg
Kif20b	Kif23	0.906	PPI	0.906	interacts with	Kif20b (interacts with) Kif23
Smc2	Top2a	0.925	PPI	0.925	interacts with	Smc2 (interacts with) Top2a
Ckap2l	Tpx2	0.916	PPI	0.916	interacts with	Ckap2l (interacts with) Tpx2
Cenpi	Mis18bp1	0.94	PPI	0.94	interacts with	Cenpi (interacts with) Mis18bp1
Cenpi	Cenpn	0.998	PPI	0.998	interacts with	Cenpi (interacts with) Cenpn
Cenpi	Ndc80	0.929	PPI	0.929	interacts with	Cenpi (interacts with) Ndc80
Cenph	Thermocrispum municipale	0.00213765	negtive	-0.902708	interacts with	Cenph (interacts with) Thermocrispum municipale
Cenph	Cenpi	0.999	PPI	0.999	interacts with	Cenph (interacts with) Cenpi
Cenph	Nuf2	0.915	PPI	0.915	interacts with	Cenph (interacts with) Nuf2
Cenph	Cenpn	0.997	PPI	0.997	interacts with	Cenph (interacts with) Cenpn
Gja1	Thermocrispum municipale	0.00213765	negtive	-0.902708	interacts with	Gja1 (interacts with) Thermocrispum municipale
Gja1	Tubb3	0.953	PPI	0.953	interacts with	Gja1 (interacts with) Tubb3
Cdca2	Nuf2	0.905	PPI	0.905	interacts with	Cdca2 (interacts with) Nuf2
Cdca2	Kif2c	0.911	PPI	0.911	interacts with	Cdca2 (interacts with) Kif2c
Cdca2	Kif11	0.927	PPI	0.927	interacts with	Cdca2 (interacts with) Kif11
Pole2	Prim1	0.972	PPI	0.972	interacts with	Pole2 (interacts with) Prim1
Pole	Pole2	0.999	PPI	0.999	interacts with	Pole (interacts with) Pole2
Pole	Prim1	0.992	PPI	0.992	interacts with	Pole (interacts with) Prim1
Cdc7	Mcm5	0.999	PPI	0.999	interacts with	Cdc7 (interacts with) Mcm5
Cdc7	Dbf4	0.999	PPI	0.999	interacts with	Cdc7 (interacts with) Dbf4
Cdc7	Mcm6	0.997	PPI	0.997	interacts with	Cdc7 (interacts with) Mcm6
Dbf4	Mcm5	0.991	PPI	0.991	interacts with	Dbf4 (interacts with) Mcm5
Dbf4	Mcm6	0.984	PPI	0.984	interacts with	Dbf4 (interacts with) Mcm6
Dtl	Exo1	0.908	PPI	0.908	interacts with	Dtl (interacts with) Exo1
Cdc45	Mcm6	0.999	PPI	0.999	interacts with	Cdc45 (interacts with) Mcm6
Cdc45	Mcm5	0.999	PPI	0.999	interacts with	Cdc45 (interacts with) Mcm5
Cdc45	Pole2	0.997	PPI	0.997	interacts with	Cdc45 (interacts with) Pole2
Cdc45	Pole	0.996	PPI	0.996	interacts with	Cdc45 (interacts with) Pole
Cdc45	Cdc7	0.976	PPI	0.976	interacts with	Cdc45 (interacts with) Cdc7
Cdc45	Dbf4	0.975	PPI	0.975	interacts with	Cdc45 (interacts with) Dbf4
Cdc45	Exo1	0.953	PPI	0.953	interacts with	Cdc45 (interacts with) Exo1
Cdc45	Prim1	0.923	PPI	0.923	interacts with	Cdc45 (interacts with) Prim1
Cdc45	Dtl	0.915	PPI	0.915	interacts with	Cdc45 (interacts with) Dtl
Cdc45	Cdca8	0.902	PPI	0.902	interacts with	Cdc45 (interacts with) Cdca8
Sgo2a	Thermocrispum municipale	0.00213765	negtive	-0.902708	interacts with	Sgo2a (interacts with) Thermocrispum municipale
Kif22	Kif4	0.965	PPI	0.965	interacts with	Kif22 (interacts with) Kif4
Kif22	Kif2c	0.935	PPI	0.935	interacts with	Kif22 (interacts with) Kif2c
Kif22	Plk1	0.922	PPI	0.922	interacts with	Kif22 (interacts with) Plk1
Kif22	Racgap1	0.92	PPI	0.92	interacts with	Kif22 (interacts with) Racgap1
Kif22	Prc1	0.904	PPI	0.904	interacts with	Kif22 (interacts with) Prc1
Cxcl16	Cxcl9	0.912	PPI	0.912	interacts with	Cxcl16 (interacts with) Cxcl9
Ccne2	Skp2	0.967	PPI	0.967	interacts with	Ccne2 (interacts with) Skp2
Cks1b	Skp2	0.995	PPI	0.995	interacts with	Cks1b (interacts with) Skp2
Mcm5	Mcm6	0.999	PPI	0.999	interacts with	Mcm5 (interacts with) Mcm6
Mcm5	Prim1	0.971	PPI	0.971	interacts with	Mcm5 (interacts with) Prim1
Mcm5	Pole2	0.996	PPI	0.996	interacts with	Mcm5 (interacts with) Pole2
Mcm5	Rrm2	0.924	PPI	0.924	interacts with	Mcm5 (interacts with) Rrm2
Mcm5	Pole	0.995	PPI	0.995	interacts with	Mcm5 (interacts with) Pole
Cdc25c	Thermocrispum municipale	0.00213765	negtive	-0.902708	interacts with	Cdc25c (interacts with) Thermocrispum municipale
Cdc25c	Plk1	0.997	PPI	0.997	interacts with	Cdc25c (interacts with) Plk1
Cdc25c	Cdk1	0.999	PPI	0.999	interacts with	Cdc25c (interacts with) Cdk1
Mcm6	Prim1	0.951	PPI	0.951	interacts with	Mcm6 (interacts with) Prim1
Mcm6	Pole2	0.986	PPI	0.986	interacts with	Mcm6 (interacts with) Pole2
Mcm6	Pole	0.983	PPI	0.983	interacts with	Mcm6 (interacts with) Pole
Rrm2	Top2a	0.903	PPI	0.903	interacts with	Rrm2 (interacts with) Top2a
Cx3cr1	Cxcl10	0.942	PPI	0.942	interacts with	Cx3cr1 (interacts with) Cxcl10
Cx3cr1	Cxcl16	0.961	PPI	0.961	interacts with	Cx3cr1 (interacts with) Cxcl16
Ccl12	Ccr5	0.958	PPI	0.958	interacts with	Ccl12 (interacts with) Ccr5
Ccl12	Ccl7	0.953	PPI	0.953	interacts with	Ccl12 (interacts with) Ccl7
Ccl12	Cxcl10	0.952	PPI	0.952	interacts with	Ccl12 (interacts with) Cxcl10
Ccl12	Cxcl9	0.915	PPI	0.915	interacts with	Ccl12 (interacts with) Cxcl9
Ccl12	Ccl2	0.982	PPI	0.982	interacts with	Ccl12 (interacts with) Ccl2
Ccr5	Thermocrispum municipale	0.00213765	negtive	-0.902708	interacts with	Ccr5 (interacts with) Thermocrispum municipale
Ccr5	Cxcl9	0.998	PPI	0.998	interacts with	Ccr5 (interacts with) Cxcl9
Ccr5	Cxcl10	0.998	PPI	0.998	interacts with	Ccr5 (interacts with) Cxcl10
Ccr5	Cxcl16	0.949	PPI	0.949	interacts with	Ccr5 (interacts with) Cxcl16
Cxcl10	Thermocrispum municipale	0.000274893	negtive	-0.951503	interacts with	Cxcl10 (interacts with) Thermocrispum municipale
Cxcl10	Cxcl9	0.998	PPI	0.998	interacts with	Cxcl10 (interacts with) Cxcl9
Cxcl10	Cxcl16	0.922	PPI	0.922	interacts with	Cxcl10 (interacts with) Cxcl16
Ccl7	Ccr5	0.987	PPI	0.987	interacts with	Ccl7 (interacts with) Ccr5
Ccl2	Ccl7	0.999	PPI	0.999	interacts with	Ccl2 (interacts with) Ccl7
Ccl2	Ccr5	0.999	PPI	0.999	interacts with	Ccl2 (interacts with) Ccr5
Ccl2	Cx3cr1	0.997	PPI	0.997	interacts with	Ccl2 (interacts with) Cx3cr1
Ccl2	Cxcl9	0.995	PPI	0.995	interacts with	Ccl2 (interacts with) Cxcl9
Ccl2	Cxcl10	0.953	PPI	0.953	interacts with	Ccl2 (interacts with) Cxcl10
Ccl11	Ccr5	0.997	PPI	0.997	interacts with	Ccl11 (interacts with) Ccr5
Ccl11	Cxcl10	0.983	PPI	0.983	interacts with	Ccl11 (interacts with) Cxcl10
Ccl11	Cxcl9	0.975	PPI	0.975	interacts with	Ccl11 (interacts with) Cxcl9
Ccl11	Ccl7	0.941	PPI	0.941	interacts with	Ccl11 (interacts with) Ccl7
Ccl11	Ccl2	0.904	PPI	0.904	interacts with	Ccl11 (interacts with) Ccl2
Ptges	Thermocrispum municipale	0.000274893	negtive	-0.951503	interacts with	Ptges (interacts with) Thermocrispum municipale
Cbr2	Cyp2e1	0.909	PPI	0.909	interacts with	Cbr2 (interacts with) Cyp2e1
Cbr2	Ptges	0.906	PPI	0.906	interacts with	Cbr2 (interacts with) Ptges
Esr1	Fn1	0.924	PPI	0.924	interacts with	Esr1 (interacts with) Fn1
H3c8	H4c6	0.973	PPI	0.973	interacts with	H3c8 (interacts with) H4c6
H3c8	H4c2	0.972	PPI	0.972	interacts with	H3c8 (interacts with) H4c2
H3c8	Uhrf1	0.946	PPI	0.946	interacts with	H3c8 (interacts with) Uhrf1
Exo1	Pole	0.94	PPI	0.94	interacts with	Exo1 (interacts with) Pole
Fanca	Hes1	0.955	PPI	0.955	interacts with	Fanca (interacts with) Hes1
H2ac8	H4c6	0.993	PPI	0.993	interacts with	H2ac8 (interacts with) H4c6
H2ac8	H3c4	0.975	PPI	0.975	interacts with	H2ac8 (interacts with) H3c4
H2ac8	H3c10	0.974	PPI	0.974	interacts with	H2ac8 (interacts with) H3c10
H2ac8	H3c11	0.967	PPI	0.967	interacts with	H2ac8 (interacts with) H3c11
H2ac8	H4c2	0.992	PPI	0.992	interacts with	H2ac8 (interacts with) H4c2
H2ac8	H3c3	0.96	PPI	0.96	interacts with	H2ac8 (interacts with) H3c3
H2ac8	H3c2	0.953	PPI	0.953	interacts with	H2ac8 (interacts with) H3c2
H2ac8	H3c8	0.96	PPI	0.96	interacts with	H2ac8 (interacts with) H3c8
Foxm1	Kif20a	0.911	PPI	0.911	interacts with	Foxm1 (interacts with) Kif20a
Foxm1	Melk	0.935	PPI	0.935	interacts with	Foxm1 (interacts with) Melk
Foxm1	Mki67	0.92	PPI	0.92	interacts with	Foxm1 (interacts with) Mki67
Foxm1	Plk1	0.99	PPI	0.99	interacts with	Foxm1 (interacts with) Plk1
Foxm1	Kif11	0.922	PPI	0.922	interacts with	Foxm1 (interacts with) Kif11
Melk	Thermocrispum municipale	0.00213765	negtive	-0.902708	interacts with	Melk (interacts with) Thermocrispum municipale
Melk	Ncapg	0.92	PPI	0.92	interacts with	Melk (interacts with) Ncapg
Melk	Nuf2	0.913	PPI	0.913	interacts with	Melk (interacts with) Nuf2
Melk	Top2a	0.907	PPI	0.907	interacts with	Melk (interacts with) Top2a
Melk	Ndc80	0.927	PPI	0.927	interacts with	Melk (interacts with) Ndc80
Melk	Pbk	0.951	PPI	0.951	interacts with	Melk (interacts with) Pbk
Brip1	Exo1	0.943	PPI	0.943	interacts with	Brip1 (interacts with) Exo1
Bard1	Brip1	0.997	PPI	0.997	interacts with	Bard1 (interacts with) Brip1
Bard1	Brca1	0.999	PPI	0.999	interacts with	Bard1 (interacts with) Brca1
Cenpa	Cenpf	0.929	PPI	0.929	interacts with	Cenpa (interacts with) Cenpf
Cenpa	Cenpi	0.94	PPI	0.94	interacts with	Cenpa (interacts with) Cenpi
Cenpa	Cenph	0.986	PPI	0.986	interacts with	Cenpa (interacts with) Cenph
Cenpa	Kif2c	0.958	PPI	0.958	interacts with	Cenpa (interacts with) Kif2c
Cenpa	Cenpe	0.961	PPI	0.961	interacts with	Cenpa (interacts with) Cenpe
Cenpa	Dlgap5	0.917	PPI	0.917	interacts with	Cenpa (interacts with) Dlgap5
Cenpa	Cenpn	0.992	PPI	0.992	interacts with	Cenpa (interacts with) Cenpn
Cenpa	Plk1	0.97	PPI	0.97	interacts with	Cenpa (interacts with) Plk1
Cenpa	Ndc80	0.916	PPI	0.916	interacts with	Cenpa (interacts with) Ndc80
Cenpa	Pbk	0.906	PPI	0.906	interacts with	Cenpa (interacts with) Pbk
Cenpa	Kif11	0.938	PPI	0.938	interacts with	Cenpa (interacts with) Kif11
Cdca5	Cdca8	0.949	PPI	0.949	interacts with	Cdca5 (interacts with) Cdca8
Cdca5	Espl1	0.948	PPI	0.948	interacts with	Cdca5 (interacts with) Espl1
Cdca5	Sgo1	0.94	PPI	0.94	interacts with	Cdca5 (interacts with) Sgo1
Cdca5	Cdk1	0.927	PPI	0.927	interacts with	Cdca5 (interacts with) Cdk1
Espl1	Top2a	0.907	PPI	0.907	interacts with	Espl1 (interacts with) Top2a
Espl1	Kif2c	0.934	PPI	0.934	interacts with	Espl1 (interacts with) Kif2c
Espl1	Spag5	0.907	PPI	0.907	interacts with	Espl1 (interacts with) Spag5
Espl1	Plk1	0.992	PPI	0.992	interacts with	Espl1 (interacts with) Plk1
Espl1	Sgo2a	0.913	PPI	0.913	interacts with	Espl1 (interacts with) Sgo2a
Espl1	Plk4	0.909	PPI	0.909	interacts with	Espl1 (interacts with) Plk4
Espl1	Ndc80	0.929	PPI	0.929	interacts with	Espl1 (interacts with) Ndc80
Espl1	Sgo1	0.956	PPI	0.956	interacts with	Espl1 (interacts with) Sgo1
Espl1	Kif11	0.957	PPI	0.957	interacts with	Espl1 (interacts with) Kif11
Sgo1	Sgo2a	0.961	PPI	0.961	interacts with	Sgo1 (interacts with) Sgo2a
Pbk	Top2a	0.936	PPI	0.936	interacts with	Pbk (interacts with) Top2a
Pbk	Prc1	0.902	PPI	0.902	interacts with	Pbk (interacts with) Prc1
Pbk	Rrm2	0.932	PPI	0.932	interacts with	Pbk (interacts with) Rrm2
Aurkb	Birc5	0.999	PPI	0.999	interacts with	Aurkb (interacts with) Birc5
Aurkb	Cdca8	0.999	PPI	0.999	interacts with	Aurkb (interacts with) Cdca8
Aurkb	Bub1	0.986	PPI	0.986	interacts with	Aurkb (interacts with) Bub1
Aurkb	Cenpa	0.98	PPI	0.98	interacts with	Aurkb (interacts with) Cenpa
Aurkb	Ndc80	0.977	PPI	0.977	interacts with	Aurkb (interacts with) Ndc80
Aurkb	Kif2c	0.975	PPI	0.975	interacts with	Aurkb (interacts with) Kif2c
Aurkb	Ccna2	0.974	PPI	0.974	interacts with	Aurkb (interacts with) Ccna2
Aurkb	Cdca5	0.96	PPI	0.96	interacts with	Aurkb (interacts with) Cdca5
Aurkb	Espl1	0.957	PPI	0.957	interacts with	Aurkb (interacts with) Espl1
Aurkb	Plk1	0.957	PPI	0.957	interacts with	Aurkb (interacts with) Plk1
Aurkb	Ccnb2	0.953	PPI	0.953	interacts with	Aurkb (interacts with) Ccnb2
Aurkb	Mad2l1	0.949	PPI	0.949	interacts with	Aurkb (interacts with) Mad2l1
Aurkb	Ccnb1	0.94	PPI	0.94	interacts with	Aurkb (interacts with) Ccnb1
Aurkb	Cenpe	0.938	PPI	0.938	interacts with	Aurkb (interacts with) Cenpe
Aurkb	Racgap1	0.932	PPI	0.932	interacts with	Aurkb (interacts with) Racgap1
Aurkb	Cenpf	0.928	PPI	0.928	interacts with	Aurkb (interacts with) Cenpf
Aurkb	Sgo1	0.926	PPI	0.926	interacts with	Aurkb (interacts with) Sgo1
Aurkb	Pbk	0.921	PPI	0.921	interacts with	Aurkb (interacts with) Pbk
Aurkb	Kif23	0.917	PPI	0.917	interacts with	Aurkb (interacts with) Kif23
Aurkb	Nuf2	0.914	PPI	0.914	interacts with	Aurkb (interacts with) Nuf2
Aurkb	Kif20a	0.911	PPI	0.911	interacts with	Aurkb (interacts with) Kif20a
Aurkb	Kif4	0.91	PPI	0.91	interacts with	Aurkb (interacts with) Kif4
Aurkb	Cdk1	0.984	PPI	0.984	interacts with	Aurkb (interacts with) Cdk1
Aurkb	Kif11	0.966	PPI	0.966	interacts with	Aurkb (interacts with) Kif11
Aurkb	Cdc20	0.986	PPI	0.986	interacts with	Aurkb (interacts with) Cdc20
Plk1	Prc1	0.951	PPI	0.951	interacts with	Plk1 (interacts with) Prc1
Plk1	Ska1	0.93	PPI	0.93	interacts with	Plk1 (interacts with) Ska1
Plk1	Top2a	0.907	PPI	0.907	interacts with	Plk1 (interacts with) Top2a
Plk1	Sgo2a	0.957	PPI	0.957	interacts with	Plk1 (interacts with) Sgo2a
Plk1	Plk4	0.947	PPI	0.947	interacts with	Plk1 (interacts with) Plk4
Plk1	Sgo1	0.97	PPI	0.97	interacts with	Plk1 (interacts with) Sgo1
Birc5	Cdca8	0.999	PPI	0.999	interacts with	Birc5 (interacts with) Cdca8
Birc5	Casp3	0.979	PPI	0.979	interacts with	Birc5 (interacts with) Casp3
Birc5	Mad2l1	0.966	PPI	0.966	interacts with	Birc5 (interacts with) Mad2l1
Birc5	Kif20a	0.961	PPI	0.961	interacts with	Birc5 (interacts with) Kif20a
Birc5	Cenpa	0.939	PPI	0.939	interacts with	Birc5 (interacts with) Cenpa
Birc5	Nuf2	0.924	PPI	0.924	interacts with	Birc5 (interacts with) Nuf2
Birc5	Prc1	0.919	PPI	0.919	interacts with	Birc5 (interacts with) Prc1
Birc5	Cenpf	0.907	PPI	0.907	interacts with	Birc5 (interacts with) Cenpf
Birc5	Foxm1	0.93	PPI	0.93	interacts with	Birc5 (interacts with) Foxm1
Birc5	Ccnb1	0.988	PPI	0.988	interacts with	Birc5 (interacts with) Ccnb1
Birc5	Top2a	0.964	PPI	0.964	interacts with	Birc5 (interacts with) Top2a
Birc5	Nusap1	0.944	PPI	0.944	interacts with	Birc5 (interacts with) Nusap1
Birc5	Kif2c	0.936	PPI	0.936	interacts with	Birc5 (interacts with) Kif2c
Birc5	Kif4	0.915	PPI	0.915	interacts with	Birc5 (interacts with) Kif4
Birc5	Spag5	0.917	PPI	0.917	interacts with	Birc5 (interacts with) Spag5
Birc5	Melk	0.948	PPI	0.948	interacts with	Birc5 (interacts with) Melk
Birc5	Dlgap5	0.938	PPI	0.938	interacts with	Birc5 (interacts with) Dlgap5
Birc5	Ccnb2	0.979	PPI	0.979	interacts with	Birc5 (interacts with) Ccnb2
Birc5	Mki67	0.913	PPI	0.913	interacts with	Birc5 (interacts with) Mki67
Birc5	Plk1	0.946	PPI	0.946	interacts with	Birc5 (interacts with) Plk1
Birc5	Ccna2	0.97	PPI	0.97	interacts with	Birc5 (interacts with) Ccna2
Birc5	Bub1	0.965	PPI	0.965	interacts with	Birc5 (interacts with) Bub1
Birc5	Pbk	0.966	PPI	0.966	interacts with	Birc5 (interacts with) Pbk
Birc5	Cdk1	0.984	PPI	0.984	interacts with	Birc5 (interacts with) Cdk1
Birc5	Kif11	0.932	PPI	0.932	interacts with	Birc5 (interacts with) Kif11
Birc5	Cdc20	0.976	PPI	0.976	interacts with	Birc5 (interacts with) Cdc20
Ccnb1	Thermocrispum municipale	0.00213765	negtive	-0.902708	interacts with	Ccnb1 (interacts with) Thermocrispum municipale
Ccnb1	Cdca8	0.982	PPI	0.982	interacts with	Ccnb1 (interacts with) Cdca8
Ccnb1	Mad2l1	0.97	PPI	0.97	interacts with	Ccnb1 (interacts with) Mad2l1
Ccnb1	Cenpf	0.961	PPI	0.961	interacts with	Ccnb1 (interacts with) Cenpf
Ccnb1	Foxm1	0.932	PPI	0.932	interacts with	Ccnb1 (interacts with) Foxm1
Ccnb1	Cenpa	0.91	PPI	0.91	interacts with	Ccnb1 (interacts with) Cenpa
Ccnb1	Top2a	0.947	PPI	0.947	interacts with	Ccnb1 (interacts with) Top2a
Ccnb1	Espl1	0.941	PPI	0.941	interacts with	Ccnb1 (interacts with) Espl1
Ccnb1	Kif2c	0.906	PPI	0.906	interacts with	Ccnb1 (interacts with) Kif2c
Ccnb1	Cenpe	0.956	PPI	0.956	interacts with	Ccnb1 (interacts with) Cenpe
Ccnb1	Cdc25c	0.984	PPI	0.984	interacts with	Ccnb1 (interacts with) Cdc25c
Ccnb1	Melk	0.908	PPI	0.908	interacts with	Ccnb1 (interacts with) Melk
Ccnb1	Ccnb2	0.977	PPI	0.977	interacts with	Ccnb1 (interacts with) Ccnb2
Ccnb1	Plk1	0.998	PPI	0.998	interacts with	Ccnb1 (interacts with) Plk1
Ccnb1	Ndc80	0.945	PPI	0.945	interacts with	Ccnb1 (interacts with) Ndc80
Ccnb1	Pbk	0.939	PPI	0.939	interacts with	Ccnb1 (interacts with) Pbk
Ccnb1	Cdk1	0.999	PPI	0.999	interacts with	Ccnb1 (interacts with) Cdk1
Ccnb1	Cdc20	0.998	PPI	0.998	interacts with	Ccnb1 (interacts with) Cdc20
Tpx2	Thermocrispum municipale	0.00213765	negtive	-0.902708	interacts with	Tpx2 (interacts with) Thermocrispum municipale
Ccna2	Thermocrispum municipale	0.00213765	negtive	-0.902708	interacts with	Ccna2 (interacts with) Thermocrispum municipale
Ccna2	Skp2	0.999	PPI	0.999	interacts with	Ccna2 (interacts with) Skp2
Ccna2	Ccnb2	0.98	PPI	0.98	interacts with	Ccna2 (interacts with) Ccnb2
Ccna2	Cdca8	0.978	PPI	0.978	interacts with	Ccna2 (interacts with) Cdca8
Ccna2	Cenpa	0.976	PPI	0.976	interacts with	Ccna2 (interacts with) Cenpa
Ccna2	Ccnb1	0.973	PPI	0.973	interacts with	Ccna2 (interacts with) Ccnb1
Ccna2	Plk1	0.97	PPI	0.97	interacts with	Ccna2 (interacts with) Plk1
Ccna2	Cks1b	0.968	PPI	0.968	interacts with	Ccna2 (interacts with) Cks1b
Ccna2	Foxm1	0.967	PPI	0.967	interacts with	Ccna2 (interacts with) Foxm1
Ccna2	Mad2l1	0.966	PPI	0.966	interacts with	Ccna2 (interacts with) Mad2l1
Ccna2	Kif20a	0.965	PPI	0.965	interacts with	Ccna2 (interacts with) Kif20a
Ccna2	Mcm5	0.958	PPI	0.958	interacts with	Ccna2 (interacts with) Mcm5
Ccna2	Top2a	0.957	PPI	0.957	interacts with	Ccna2 (interacts with) Top2a
Ccna2	Nusap1	0.952	PPI	0.952	interacts with	Ccna2 (interacts with) Nusap1
Ccna2	Mki67	0.948	PPI	0.948	interacts with	Ccna2 (interacts with) Mki67
Ccna2	Cdc25c	0.943	PPI	0.943	interacts with	Ccna2 (interacts with) Cdc25c
Ccna2	Melk	0.939	PPI	0.939	interacts with	Ccna2 (interacts with) Melk
Ccna2	Dlgap5	0.926	PPI	0.926	interacts with	Ccna2 (interacts with) Dlgap5
Ccna2	Nuf2	0.923	PPI	0.923	interacts with	Ccna2 (interacts with) Nuf2
Ccna2	Prc1	0.918	PPI	0.918	interacts with	Ccna2 (interacts with) Prc1
Ccna2	Cenpe	0.916	PPI	0.916	interacts with	Ccna2 (interacts with) Cenpe
Ccna2	Cenpf	0.907	PPI	0.907	interacts with	Ccna2 (interacts with) Cenpf
Ccna2	Kif2c	0.904	PPI	0.904	interacts with	Ccna2 (interacts with) Kif2c
Ccna2	Mcm6	0.935	PPI	0.935	interacts with	Ccna2 (interacts with) Mcm6
Ccna2	Pbk	0.95	PPI	0.95	interacts with	Ccna2 (interacts with) Pbk
Ccna2	Rrm2	0.923	PPI	0.923	interacts with	Ccna2 (interacts with) Rrm2
Ccna2	Cdk1	0.999	PPI	0.999	interacts with	Ccna2 (interacts with) Cdk1
Ccna2	Kif11	0.98	PPI	0.98	interacts with	Ccna2 (interacts with) Kif11
Ccna2	Cdc20	0.999	PPI	0.999	interacts with	Ccna2 (interacts with) Cdc20
Mad2l1	Nuf2	0.981	PPI	0.981	interacts with	Mad2l1 (interacts with) Nuf2
Mad2l1	Plk1	0.942	PPI	0.942	interacts with	Mad2l1 (interacts with) Plk1
Mad2l1	Ndc80	0.967	PPI	0.967	interacts with	Mad2l1 (interacts with) Ndc80
Mad2l1	Pbk	0.95	PPI	0.95	interacts with	Mad2l1 (interacts with) Pbk
Mad2l1	Trip13	0.95	PPI	0.95	interacts with	Mad2l1 (interacts with) Trip13
Prc1	Racgap1	0.962	PPI	0.962	interacts with	Prc1 (interacts with) Racgap1
Ccnb2	Cdc25c	0.985	PPI	0.985	interacts with	Ccnb2 (interacts with) Cdc25c
Ccnb2	Kif20a	0.978	PPI	0.978	interacts with	Ccnb2 (interacts with) Kif20a
Ccnb2	Cdca8	0.976	PPI	0.976	interacts with	Ccnb2 (interacts with) Cdca8
Ccnb2	Mad2l1	0.957	PPI	0.957	interacts with	Ccnb2 (interacts with) Mad2l1
Ccnb2	Melk	0.949	PPI	0.949	interacts with	Ccnb2 (interacts with) Melk
Ccnb2	Espl1	0.921	PPI	0.921	interacts with	Ccnb2 (interacts with) Espl1
Ccnb2	Nuf2	0.914	PPI	0.914	interacts with	Ccnb2 (interacts with) Nuf2
Ccnb2	Cenpe	0.91	PPI	0.91	interacts with	Ccnb2 (interacts with) Cenpe
Ccnb2	Cenpf	0.909	PPI	0.909	interacts with	Ccnb2 (interacts with) Cenpf
Ccnb2	Kif23	0.906	PPI	0.906	interacts with	Ccnb2 (interacts with) Kif23
Ccnb2	Plk1	0.997	PPI	0.997	interacts with	Ccnb2 (interacts with) Plk1
Ccnb2	Cdk1	0.999	PPI	0.999	interacts with	Ccnb2 (interacts with) Cdk1
Ccnb2	Cdc20	0.999	PPI	0.999	interacts with	Ccnb2 (interacts with) Cdc20
Myc	Thermocrispum municipale	0.000274893	negtive	-0.951503	interacts with	Myc (interacts with) Thermocrispum municipale
Myc	Skp2	0.924	PPI	0.924	interacts with	Myc (interacts with) Skp2
Bora	Plk1	0.989	PPI	0.989	interacts with	Bora (interacts with) Plk1
Cdk1	Plk1	0.992	PPI	0.992	interacts with	Cdk1 (interacts with) Plk1
Cdk1	Top2a	0.99	PPI	0.99	interacts with	Cdk1 (interacts with) Top2a
Cdk1	Cenpa	0.98	PPI	0.98	interacts with	Cdk1 (interacts with) Cenpa
Cdk1	Espl1	0.975	PPI	0.975	interacts with	Cdk1 (interacts with) Espl1
Cdk1	Mad2l1	0.97	PPI	0.97	interacts with	Cdk1 (interacts with) Mad2l1
Cdk1	Pbk	0.961	PPI	0.961	interacts with	Cdk1 (interacts with) Pbk
Cdk1	Foxm1	0.959	PPI	0.959	interacts with	Cdk1 (interacts with) Foxm1
Cdk1	Ndc80	0.954	PPI	0.954	interacts with	Cdk1 (interacts with) Ndc80
Cdk1	Nuf2	0.954	PPI	0.954	interacts with	Cdk1 (interacts with) Nuf2
Cdk1	Cenpe	0.947	PPI	0.947	interacts with	Cdk1 (interacts with) Cenpe
Cdk1	Kif2c	0.944	PPI	0.944	interacts with	Cdk1 (interacts with) Kif2c
Cdk1	Cks1b	0.941	PPI	0.941	interacts with	Cdk1 (interacts with) Cks1b
Cdk1	Cenpf	0.939	PPI	0.939	interacts with	Cdk1 (interacts with) Cenpf
Cdk1	Ska1	0.935	PPI	0.935	interacts with	Cdk1 (interacts with) Ska1
Cdk1	Ncapg	0.931	PPI	0.931	interacts with	Cdk1 (interacts with) Ncapg
Cdk1	Rrm2	0.931	PPI	0.931	interacts with	Cdk1 (interacts with) Rrm2
Cdk1	Dlgap5	0.925	PPI	0.925	interacts with	Cdk1 (interacts with) Dlgap5
Cdk1	Kif20a	0.922	PPI	0.922	interacts with	Cdk1 (interacts with) Kif20a
Cdk1	Gja1	0.919	PPI	0.919	interacts with	Cdk1 (interacts with) Gja1
Cdk1	Mki67	0.915	PPI	0.915	interacts with	Cdk1 (interacts with) Mki67
Cdk1	Cep55	0.911	PPI	0.911	interacts with	Cdk1 (interacts with) Cep55
Cdk1	Ect2	0.909	PPI	0.909	interacts with	Cdk1 (interacts with) Ect2
Cdk1	Nusap1	0.901	PPI	0.901	interacts with	Cdk1 (interacts with) Nusap1
Cdk1	Kif11	0.971	PPI	0.971	interacts with	Cdk1 (interacts with) Kif11
Brca1	Brip1	0.999	PPI	0.999	interacts with	Brca1 (interacts with) Brip1
Brca1	Esr1	0.997	PPI	0.997	interacts with	Brca1 (interacts with) Esr1
Brca1	Myc	0.995	PPI	0.995	interacts with	Brca1 (interacts with) Myc
Brca1	H3c8	0.965	PPI	0.965	interacts with	Brca1 (interacts with) H3c8
Brca1	Exo1	0.963	PPI	0.963	interacts with	Brca1 (interacts with) Exo1
Brca1	Fanca	0.944	PPI	0.944	interacts with	Brca1 (interacts with) Fanca
Brca1	Kntc1	0.942	PPI	0.942	interacts with	Brca1 (interacts with) Kntc1
Brca1	H2ac8	0.913	PPI	0.913	interacts with	Brca1 (interacts with) H2ac8
Cdc20	Plk1	0.999	PPI	0.999	interacts with	Cdc20 (interacts with) Plk1
Cdc20	Mad2l1	0.999	PPI	0.999	interacts with	Cdc20 (interacts with) Mad2l1
Cdc20	Cdk1	0.995	PPI	0.995	interacts with	Cdc20 (interacts with) Cdk1
Cdc20	Kif2c	0.989	PPI	0.989	interacts with	Cdc20 (interacts with) Kif2c
Cdc20	Cdca8	0.987	PPI	0.987	interacts with	Cdc20 (interacts with) Cdca8
Cdc20	Sgo1	0.982	PPI	0.982	interacts with	Cdc20 (interacts with) Sgo1
Cdc20	Skp2	0.982	PPI	0.982	interacts with	Cdc20 (interacts with) Skp2
Cdc20	Espl1	0.979	PPI	0.979	interacts with	Cdc20 (interacts with) Espl1
Cdc20	Cenpf	0.979	PPI	0.979	interacts with	Cdc20 (interacts with) Cenpf
Cdc20	Cenpe	0.978	PPI	0.978	interacts with	Cdc20 (interacts with) Cenpe
Cdc20	Cenpa	0.978	PPI	0.978	interacts with	Cdc20 (interacts with) Cenpa
Cdc20	Trip13	0.966	PPI	0.966	interacts with	Cdc20 (interacts with) Trip13
Cdc20	Kif11	0.964	PPI	0.964	interacts with	Cdc20 (interacts with) Kif11
Cdc20	Kif20a	0.948	PPI	0.948	interacts with	Cdc20 (interacts with) Kif20a
Cdc20	Ndc80	0.944	PPI	0.944	interacts with	Cdc20 (interacts with) Ndc80
Cdc20	Ska1	0.935	PPI	0.935	interacts with	Cdc20 (interacts with) Ska1
Cdc20	Top2a	0.935	PPI	0.935	interacts with	Cdc20 (interacts with) Top2a
Cdc20	Pbk	0.929	PPI	0.929	interacts with	Cdc20 (interacts with) Pbk
Cdc20	Sgo2a	0.925	PPI	0.925	interacts with	Cdc20 (interacts with) Sgo2a
Cdc20	Dlgap5	0.924	PPI	0.924	interacts with	Cdc20 (interacts with) Dlgap5
Cdc20	Foxm1	0.923	PPI	0.923	interacts with	Cdc20 (interacts with) Foxm1
Cdc20	Prc1	0.916	PPI	0.916	interacts with	Cdc20 (interacts with) Prc1
Cdc20	Nuf2	0.914	PPI	0.914	interacts with	Cdc20 (interacts with) Nuf2
Cdc20	Nusap1	0.911	PPI	0.911	interacts with	Cdc20 (interacts with) Nusap1
Cdc20	Spag5	0.907	PPI	0.907	interacts with	Cdc20 (interacts with) Spag5
Cdc20	Cdca5	0.904	PPI	0.904	interacts with	Cdc20 (interacts with) Cdca5
Cdc20	Kif22	0.902	PPI	0.902	interacts with	Cdc20 (interacts with) Kif22
Aurka	Plk1	0.993	PPI	0.993	interacts with	Aurka (interacts with) Plk1
Aurka	Birc5	0.992	PPI	0.992	interacts with	Aurka (interacts with) Birc5
Aurka	Ccnb1	0.988	PPI	0.988	interacts with	Aurka (interacts with) Ccnb1
Aurka	Tpx2	0.988	PPI	0.988	interacts with	Aurka (interacts with) Tpx2
Aurka	Cdca8	0.978	PPI	0.978	interacts with	Aurka (interacts with) Cdca8
Aurka	Top2a	0.945	PPI	0.945	interacts with	Aurka (interacts with) Top2a
Aurka	Ccna2	0.94	PPI	0.94	interacts with	Aurka (interacts with) Ccna2
Aurka	Mad2l1	0.938	PPI	0.938	interacts with	Aurka (interacts with) Mad2l1
Aurka	Kif20a	0.937	PPI	0.937	interacts with	Aurka (interacts with) Kif20a
Aurka	Kif2c	0.932	PPI	0.932	interacts with	Aurka (interacts with) Kif2c
Aurka	Prc1	0.917	PPI	0.917	interacts with	Aurka (interacts with) Prc1
Aurka	Ccnb2	0.913	PPI	0.913	interacts with	Aurka (interacts with) Ccnb2
Aurka	Cenpe	0.91	PPI	0.91	interacts with	Aurka (interacts with) Cenpe
Aurka	Bub1	0.928	PPI	0.928	interacts with	Aurka (interacts with) Bub1
Aurka	Ndc80	0.92	PPI	0.92	interacts with	Aurka (interacts with) Ndc80
Aurka	Myc	0.907	PPI	0.907	interacts with	Aurka (interacts with) Myc
Aurka	Bora	0.949	PPI	0.949	interacts with	Aurka (interacts with) Bora
Aurka	Cdk1	0.902	PPI	0.902	interacts with	Aurka (interacts with) Cdk1
Aurka	Brca1	0.921	PPI	0.921	interacts with	Aurka (interacts with) Brca1
Aurka	Kif11	0.953	PPI	0.953	interacts with	Aurka (interacts with) Kif11
Aurka	Cdc20	0.983	PPI	0.983	interacts with	Aurka (interacts with) Cdc20
Cenpf	Kif20a	0.946	PPI	0.946	interacts with	Cenpf (interacts with) Kif20a
Cenpf	Kif14	0.914	PPI	0.914	interacts with	Cenpf (interacts with) Kif14
Cenpf	Prc1	0.924	PPI	0.924	interacts with	Cenpf (interacts with) Prc1
Cenpf	Cep55	0.94	PPI	0.94	interacts with	Cenpf (interacts with) Cep55
Cenpf	Ncapg	0.907	PPI	0.907	interacts with	Cenpf (interacts with) Ncapg
Cenpf	Nuf2	0.945	PPI	0.945	interacts with	Cenpf (interacts with) Nuf2
Cenpf	Foxm1	0.906	PPI	0.906	interacts with	Cenpf (interacts with) Foxm1
Cenpf	Top2a	0.961	PPI	0.961	interacts with	Cenpf (interacts with) Top2a
Cenpf	Nusap1	0.937	PPI	0.937	interacts with	Cenpf (interacts with) Nusap1
Cenpf	Espl1	0.918	PPI	0.918	interacts with	Cenpf (interacts with) Espl1
Cenpf	Kif2c	0.964	PPI	0.964	interacts with	Cenpf (interacts with) Kif2c
Cenpf	Ska1	0.905	PPI	0.905	interacts with	Cenpf (interacts with) Ska1
Cenpf	Dlgap5	0.959	PPI	0.959	interacts with	Cenpf (interacts with) Dlgap5
Cenpf	Ckap2	0.92	PPI	0.92	interacts with	Cenpf (interacts with) Ckap2
Cenpf	Kif15	0.952	PPI	0.952	interacts with	Cenpf (interacts with) Kif15
Cenpf	Kif23	0.906	PPI	0.906	interacts with	Cenpf (interacts with) Kif23
Cenpf	Mki67	0.947	PPI	0.947	interacts with	Cenpf (interacts with) Mki67
Cenpf	Plk1	0.965	PPI	0.965	interacts with	Cenpf (interacts with) Plk1
Cenpf	Ndc80	0.982	PPI	0.982	interacts with	Cenpf (interacts with) Ndc80
Cenpf	Pbk	0.905	PPI	0.905	interacts with	Cenpf (interacts with) Pbk
Cenpf	Hmmr	0.902	PPI	0.902	interacts with	Cenpf (interacts with) Hmmr
Cenpf	Kif11	0.96	PPI	0.96	interacts with	Cenpf (interacts with) Kif11
Top2a	Thermocrispum municipale	0.00213765	negtive	-0.902708	interacts with	Top2a (interacts with) Thermocrispum municipale
Ncapg	Nuf2	0.929	PPI	0.929	interacts with	Ncapg (interacts with) Nuf2
Ncapg	Smc2	0.999	PPI	0.999	interacts with	Ncapg (interacts with) Smc2
Ncapg	Ndc80	0.948	PPI	0.948	interacts with	Ncapg (interacts with) Ndc80
Kif20a	Thermocrispum municipale	0.00213765	negtive	-0.902708	interacts with	Kif20a (interacts with) Thermocrispum municipale
Kif20a	Prc1	0.925	PPI	0.925	interacts with	Kif20a (interacts with) Prc1
Kif20a	Racgap1	0.994	PPI	0.994	interacts with	Kif20a (interacts with) Racgap1
Kif20a	Ncapg	0.927	PPI	0.927	interacts with	Kif20a (interacts with) Ncapg
Kif20a	Nuf2	0.932	PPI	0.932	interacts with	Kif20a (interacts with) Nuf2
Kif20a	Top2a	0.942	PPI	0.942	interacts with	Kif20a (interacts with) Top2a
Kif20a	Nusap1	0.93	PPI	0.93	interacts with	Kif20a (interacts with) Nusap1
Kif20a	Kif2c	0.964	PPI	0.964	interacts with	Kif20a (interacts with) Kif2c
Kif20a	Kif4	0.97	PPI	0.97	interacts with	Kif20a (interacts with) Kif4
Kif20a	Melk	0.92	PPI	0.92	interacts with	Kif20a (interacts with) Melk
Kif20a	Kif23	0.918	PPI	0.918	interacts with	Kif20a (interacts with) Kif23
Kif20a	Plk1	0.985	PPI	0.985	interacts with	Kif20a (interacts with) Plk1
Kif20a	Pbk	0.907	PPI	0.907	interacts with	Kif20a (interacts with) Pbk
Nuf2	Spc25	0.999	PPI	0.999	interacts with	Nuf2 (interacts with) Spc25
Nuf2	Nusap1	0.924	PPI	0.924	interacts with	Nuf2 (interacts with) Nusap1
Nuf2	Ska1	0.92	PPI	0.92	interacts with	Nuf2 (interacts with) Ska1
Nuf2	Pbk	0.937	PPI	0.937	interacts with	Nuf2 (interacts with) Pbk
Kif2c	Prc1	0.916	PPI	0.916	interacts with	Kif2c (interacts with) Prc1
Kif2c	Nuf2	0.915	PPI	0.915	interacts with	Kif2c (interacts with) Nuf2
Kif2c	Nusap1	0.909	PPI	0.909	interacts with	Kif2c (interacts with) Nusap1
Kif2c	Top2a	0.902	PPI	0.902	interacts with	Kif2c (interacts with) Top2a
Kif2c	Kif4	0.939	PPI	0.939	interacts with	Kif2c (interacts with) Kif4
Kif2c	Spag5	0.916	PPI	0.916	interacts with	Kif2c (interacts with) Spag5
Kif2c	Plk1	0.991	PPI	0.991	interacts with	Kif2c (interacts with) Plk1
Kif2c	Ndc80	0.938	PPI	0.938	interacts with	Kif2c (interacts with) Ndc80
Kif2c	Pbk	0.901	PPI	0.901	interacts with	Kif2c (interacts with) Pbk
Cep55	Kif20a	0.913	PPI	0.913	interacts with	Cep55 (interacts with) Kif20a
Cep55	Racgap1	0.937	PPI	0.937	interacts with	Cep55 (interacts with) Racgap1
Cep55	Ect2	0.906	PPI	0.906	interacts with	Cep55 (interacts with) Ect2
Cep55	Kif2c	0.925	PPI	0.925	interacts with	Cep55 (interacts with) Kif2c
Cep55	Dlgap5	0.985	PPI	0.985	interacts with	Cep55 (interacts with) Dlgap5
Cep55	Kif23	0.968	PPI	0.968	interacts with	Cep55 (interacts with) Kif23
Cep55	Pbk	0.937	PPI	0.937	interacts with	Cep55 (interacts with) Pbk
Cep55	Kif11	0.98	PPI	0.98	interacts with	Cep55 (interacts with) Kif11
Nusap1	Top2a	0.992	PPI	0.992	interacts with	Nusap1 (interacts with) Top2a
Nusap1	Prc1	0.931	PPI	0.931	interacts with	Nusap1 (interacts with) Prc1
Nusap1	Pbk	0.951	PPI	0.951	interacts with	Nusap1 (interacts with) Pbk
Cdca8	Thermocrispum municipale	0.00213765	negtive	-0.902708	interacts with	Cdca8 (interacts with) Thermocrispum municipale
Cdca8	Cenpa	0.961	PPI	0.961	interacts with	Cdca8 (interacts with) Cenpa
Cdca8	Kif20a	0.956	PPI	0.956	interacts with	Cdca8 (interacts with) Kif20a
Cdca8	Cenpf	0.95	PPI	0.95	interacts with	Cdca8 (interacts with) Cenpf
Cdca8	Mad2l1	0.943	PPI	0.943	interacts with	Cdca8 (interacts with) Mad2l1
Cdca8	Nuf2	0.922	PPI	0.922	interacts with	Cdca8 (interacts with) Nuf2
Cdca8	Racgap1	0.909	PPI	0.909	interacts with	Cdca8 (interacts with) Racgap1
Cdca8	Top2a	0.901	PPI	0.901	interacts with	Cdca8 (interacts with) Top2a
Cdca8	Nusap1	0.926	PPI	0.926	interacts with	Cdca8 (interacts with) Nusap1
Cdca8	Espl1	0.96	PPI	0.96	interacts with	Cdca8 (interacts with) Espl1
Cdca8	Kif2c	0.959	PPI	0.959	interacts with	Cdca8 (interacts with) Kif2c
Cdca8	Cenpe	0.931	PPI	0.931	interacts with	Cdca8 (interacts with) Cenpe
Cdca8	Kif4	0.909	PPI	0.909	interacts with	Cdca8 (interacts with) Kif4
Cdca8	Spag5	0.913	PPI	0.913	interacts with	Cdca8 (interacts with) Spag5
Cdca8	Dlgap5	0.941	PPI	0.941	interacts with	Cdca8 (interacts with) Dlgap5
Cdca8	Kif23	0.912	PPI	0.912	interacts with	Cdca8 (interacts with) Kif23
Cdca8	Plk1	0.954	PPI	0.954	interacts with	Cdca8 (interacts with) Plk1
Cdca8	Sgo2a	0.947	PPI	0.947	interacts with	Cdca8 (interacts with) Sgo2a
Cdca8	Ndc80	0.911	PPI	0.911	interacts with	Cdca8 (interacts with) Ndc80
Cdca8	Sgo1	0.984	PPI	0.984	interacts with	Cdca8 (interacts with) Sgo1
Cdca8	Pbk	0.909	PPI	0.909	interacts with	Cdca8 (interacts with) Pbk
Cdca8	Cdk1	0.98	PPI	0.98	interacts with	Cdca8 (interacts with) Cdk1
Cdca8	Kif11	0.945	PPI	0.945	interacts with	Cdca8 (interacts with) Kif11
Cenpe	Thermocrispum municipale	0.00213765	negtive	-0.902708	interacts with	Cenpe (interacts with) Thermocrispum municipale
Cenpe	Cenpf	0.999	PPI	0.999	interacts with	Cenpe (interacts with) Cenpf
Cenpe	Kif2c	0.982	PPI	0.982	interacts with	Cenpe (interacts with) Kif2c
Cenpe	Nuf2	0.979	PPI	0.979	interacts with	Cenpe (interacts with) Nuf2
Cenpe	Prc1	0.961	PPI	0.961	interacts with	Cenpe (interacts with) Prc1
Cenpe	Kif20b	0.961	PPI	0.961	interacts with	Cenpe (interacts with) Kif20b
Cenpe	Kif20a	0.953	PPI	0.953	interacts with	Cenpe (interacts with) Kif20a
Cenpe	Mad2l1	0.943	PPI	0.943	interacts with	Cenpe (interacts with) Mad2l1
Cenpe	Nusap1	0.935	PPI	0.935	interacts with	Cenpe (interacts with) Nusap1
Cenpe	Ncapg	0.93	PPI	0.93	interacts with	Cenpe (interacts with) Ncapg
Cenpe	Cep55	0.925	PPI	0.925	interacts with	Cenpe (interacts with) Cep55
Cenpe	Zwilch	0.923	PPI	0.923	interacts with	Cenpe (interacts with) Zwilch
Cenpe	Top2a	0.922	PPI	0.922	interacts with	Cenpe (interacts with) Top2a
Cenpe	Espl1	0.912	PPI	0.912	interacts with	Cenpe (interacts with) Espl1
Cenpe	Smc2	0.907	PPI	0.907	interacts with	Cenpe (interacts with) Smc2
Cenpe	Ckap2l	0.941	PPI	0.941	interacts with	Cenpe (interacts with) Ckap2l
Cenpe	Ska1	0.964	PPI	0.964	interacts with	Cenpe (interacts with) Ska1
Cenpe	Kif4	0.934	PPI	0.934	interacts with	Cenpe (interacts with) Kif4
Cenpe	Dlgap5	0.947	PPI	0.947	interacts with	Cenpe (interacts with) Dlgap5
Cenpe	Kif15	0.92	PPI	0.92	interacts with	Cenpe (interacts with) Kif15
Cenpe	Kif23	0.963	PPI	0.963	interacts with	Cenpe (interacts with) Kif23
Cenpe	Mki67	0.932	PPI	0.932	interacts with	Cenpe (interacts with) Mki67
Cenpe	Plk1	0.975	PPI	0.975	interacts with	Cenpe (interacts with) Plk1
Cenpe	Knl1	0.913	PPI	0.913	interacts with	Cenpe (interacts with) Knl1
Cenpe	Ndc80	0.991	PPI	0.991	interacts with	Cenpe (interacts with) Ndc80
Cenpe	Kif11	0.986	PPI	0.986	interacts with	Cenpe (interacts with) Kif11
Kif4	Thermocrispum municipale	0.00213765	negtive	-0.902708	interacts with	Kif4 (interacts with) Thermocrispum municipale
Kif4	Prc1	0.972	PPI	0.972	interacts with	Kif4 (interacts with) Prc1
Kif4	Ncapg	0.917	PPI	0.917	interacts with	Kif4 (interacts with) Ncapg
Kif4	Nusap1	0.916	PPI	0.916	interacts with	Kif4 (interacts with) Nusap1
Kif4	Racgap1	0.907	PPI	0.907	interacts with	Kif4 (interacts with) Racgap1
Kif4	Melk	0.958	PPI	0.958	interacts with	Kif4 (interacts with) Melk
Spag5	Thermocrispum municipale	0.00213765	negtive	-0.902708	interacts with	Spag5 (interacts with) Thermocrispum municipale
Spag5	Top2a	0.903	PPI	0.903	interacts with	Spag5 (interacts with) Top2a
Dlgap5	Nusap1	0.968	PPI	0.968	interacts with	Dlgap5 (interacts with) Nusap1
Dlgap5	Kif2c	0.962	PPI	0.962	interacts with	Dlgap5 (interacts with) Kif2c
Dlgap5	Kif20a	0.944	PPI	0.944	interacts with	Dlgap5 (interacts with) Kif20a
Dlgap5	Melk	0.941	PPI	0.941	interacts with	Dlgap5 (interacts with) Melk
Dlgap5	Kif4	0.94	PPI	0.94	interacts with	Dlgap5 (interacts with) Kif4
Dlgap5	Nuf2	0.94	PPI	0.94	interacts with	Dlgap5 (interacts with) Nuf2
Dlgap5	Top2a	0.939	PPI	0.939	interacts with	Dlgap5 (interacts with) Top2a
Dlgap5	Ncapg	0.919	PPI	0.919	interacts with	Dlgap5 (interacts with) Ncapg
Dlgap5	Spag5	0.907	PPI	0.907	interacts with	Dlgap5 (interacts with) Spag5
Dlgap5	Kif15	0.923	PPI	0.923	interacts with	Dlgap5 (interacts with) Kif15
Dlgap5	Kif23	0.931	PPI	0.931	interacts with	Dlgap5 (interacts with) Kif23
Dlgap5	Ndc80	0.942	PPI	0.942	interacts with	Dlgap5 (interacts with) Ndc80
Dlgap5	Pbk	0.952	PPI	0.952	interacts with	Dlgap5 (interacts with) Pbk
Dlgap5	Kif11	0.991	PPI	0.991	interacts with	Dlgap5 (interacts with) Kif11
Kif15	Thermocrispum municipale	0.00213765	negtive	-0.902708	interacts with	Kif15 (interacts with) Thermocrispum municipale
Kif15	Kif2c	0.932	PPI	0.932	interacts with	Kif15 (interacts with) Kif2c
Kif15	Kif20a	0.927	PPI	0.927	interacts with	Kif15 (interacts with) Kif20a
Kif15	Top2a	0.926	PPI	0.926	interacts with	Kif15 (interacts with) Top2a
Kif15	Kif20b	0.923	PPI	0.923	interacts with	Kif15 (interacts with) Kif20b
Kif15	Nuf2	0.904	PPI	0.904	interacts with	Kif15 (interacts with) Nuf2
Kif15	Mki67	0.972	PPI	0.972	interacts with	Kif15 (interacts with) Mki67
Mki67	Top2a	0.98	PPI	0.98	interacts with	Mki67 (interacts with) Top2a
Kntc1	Thermocrispum municipale	0.00213765	negtive	-0.902708	interacts with	Kntc1 (interacts with) Thermocrispum municipale
Kntc1	Zwilch	0.999	PPI	0.999	interacts with	Kntc1 (interacts with) Zwilch
Bub1	Mad2l1	0.998	PPI	0.998	interacts with	Bub1 (interacts with) Mad2l1
Bub1	Plk1	0.99	PPI	0.99	interacts with	Bub1 (interacts with) Plk1
Bub1	Nuf2	0.985	PPI	0.985	interacts with	Bub1 (interacts with) Nuf2
Bub1	Cenpe	0.985	PPI	0.985	interacts with	Bub1 (interacts with) Cenpe
Bub1	Espl1	0.981	PPI	0.981	interacts with	Bub1 (interacts with) Espl1
Bub1	Kif2c	0.98	PPI	0.98	interacts with	Bub1 (interacts with) Kif2c
Bub1	Melk	0.974	PPI	0.974	interacts with	Bub1 (interacts with) Melk
Bub1	Cenpf	0.972	PPI	0.972	interacts with	Bub1 (interacts with) Cenpf
Bub1	Ccnb2	0.972	PPI	0.972	interacts with	Bub1 (interacts with) Ccnb2
Bub1	Dlgap5	0.971	PPI	0.971	interacts with	Bub1 (interacts with) Dlgap5
Bub1	Ccnb1	0.967	PPI	0.967	interacts with	Bub1 (interacts with) Ccnb1
Bub1	Ccna2	0.966	PPI	0.966	interacts with	Bub1 (interacts with) Ccna2
Bub1	Ncapg	0.961	PPI	0.961	interacts with	Bub1 (interacts with) Ncapg
Bub1	Zwilch	0.959	PPI	0.959	interacts with	Bub1 (interacts with) Zwilch
Bub1	Top2a	0.959	PPI	0.959	interacts with	Bub1 (interacts with) Top2a
Bub1	Ect2	0.957	PPI	0.957	interacts with	Bub1 (interacts with) Ect2
Bub1	Kif4	0.946	PPI	0.946	interacts with	Bub1 (interacts with) Kif4
Bub1	Cdca8	0.945	PPI	0.945	interacts with	Bub1 (interacts with) Cdca8
Bub1	Spag5	0.94	PPI	0.94	interacts with	Bub1 (interacts with) Spag5
Bub1	Kif20a	0.939	PPI	0.939	interacts with	Bub1 (interacts with) Kif20a
Bub1	Cenpa	0.938	PPI	0.938	interacts with	Bub1 (interacts with) Cenpa
Bub1	Mki67	0.936	PPI	0.936	interacts with	Bub1 (interacts with) Mki67
Bub1	Nusap1	0.929	PPI	0.929	interacts with	Bub1 (interacts with) Nusap1
Bub1	Kif15	0.921	PPI	0.921	interacts with	Bub1 (interacts with) Kif15
Bub1	Kif23	0.913	PPI	0.913	interacts with	Bub1 (interacts with) Kif23
Bub1	Knl1	0.929	PPI	0.929	interacts with	Bub1 (interacts with) Knl1
Bub1	Ndc80	0.995	PPI	0.995	interacts with	Bub1 (interacts with) Ndc80
Bub1	Sgo1	0.962	PPI	0.962	interacts with	Bub1 (interacts with) Sgo1
Bub1	Pbk	0.923	PPI	0.923	interacts with	Bub1 (interacts with) Pbk
Bub1	Cdk1	0.992	PPI	0.992	interacts with	Bub1 (interacts with) Cdk1
Bub1	Kif11	0.979	PPI	0.979	interacts with	Bub1 (interacts with) Kif11
Bub1	Cdc20	0.999	PPI	0.999	interacts with	Bub1 (interacts with) Cdc20
Ndc80	Nuf2	0.999	PPI	0.999	interacts with	Ndc80 (interacts with) Nuf2
Ndc80	Spc25	0.999	PPI	0.999	interacts with	Ndc80 (interacts with) Spc25
Ndc80	Ska1	0.975	PPI	0.975	interacts with	Ndc80 (interacts with) Ska1
Ndc80	Plk1	0.946	PPI	0.946	interacts with	Ndc80 (interacts with) Plk1
Ndc80	Smc2	0.932	PPI	0.932	interacts with	Ndc80 (interacts with) Smc2
Ndc80	Zwilch	0.926	PPI	0.926	interacts with	Ndc80 (interacts with) Zwilch
Ndc80	Nusap1	0.922	PPI	0.922	interacts with	Ndc80 (interacts with) Nusap1
Ndc80	Sgo1	0.94	PPI	0.94	interacts with	Ndc80 (interacts with) Sgo1
Ndc80	Pbk	0.929	PPI	0.929	interacts with	Ndc80 (interacts with) Pbk
Aspm	Cenpf	0.983	PPI	0.983	interacts with	Aspm (interacts with) Cenpf
Aspm	Top2a	0.982	PPI	0.982	interacts with	Aspm (interacts with) Top2a
Aspm	Ncapg	0.965	PPI	0.965	interacts with	Aspm (interacts with) Ncapg
Aspm	Kif20a	0.963	PPI	0.963	interacts with	Aspm (interacts with) Kif20a
Aspm	Nuf2	0.959	PPI	0.959	interacts with	Aspm (interacts with) Nuf2
Aspm	Kif2c	0.929	PPI	0.929	interacts with	Aspm (interacts with) Kif2c
Aspm	Cep55	0.927	PPI	0.927	interacts with	Aspm (interacts with) Cep55
Aspm	Nusap1	0.922	PPI	0.922	interacts with	Aspm (interacts with) Nusap1
Aspm	Cdca8	0.917	PPI	0.917	interacts with	Aspm (interacts with) Cdca8
Aspm	Cenpe	0.981	PPI	0.981	interacts with	Aspm (interacts with) Cenpe
Aspm	Kif4	0.965	PPI	0.965	interacts with	Aspm (interacts with) Kif4
Aspm	Spag5	0.914	PPI	0.914	interacts with	Aspm (interacts with) Spag5
Aspm	Dlgap5	0.974	PPI	0.974	interacts with	Aspm (interacts with) Dlgap5
Aspm	Kif15	0.96	PPI	0.96	interacts with	Aspm (interacts with) Kif15
Aspm	Kif23	0.987	PPI	0.987	interacts with	Aspm (interacts with) Kif23
Aspm	Mki67	0.945	PPI	0.945	interacts with	Aspm (interacts with) Mki67
Aspm	Kntc1	0.906	PPI	0.906	interacts with	Aspm (interacts with) Kntc1
Aspm	Stil	0.911	PPI	0.911	interacts with	Aspm (interacts with) Stil
Aspm	Bub1	0.95	PPI	0.95	interacts with	Aspm (interacts with) Bub1
Aspm	Ndc80	0.948	PPI	0.948	interacts with	Aspm (interacts with) Ndc80
Aspm	Kif11	0.99	PPI	0.99	interacts with	Aspm (interacts with) Kif11
Cyp1a1	Cyp2b10	0.941	PPI	0.941	interacts with	Cyp1a1 (interacts with) Cyp2b10
Cyp1a1	Cyp2e1	0.929	PPI	0.929	interacts with	Cyp1a1 (interacts with) Cyp2e1
Cyp1a1	Cyp2a5	0.925	PPI	0.925	interacts with	Cyp1a1 (interacts with) Cyp2a5
Aox4	Cyp1a1	0.92	PPI	0.92	interacts with	Aox4 (interacts with) Cyp1a1
Racgap1	Shcbp1	0.925	PPI	0.925	interacts with	Racgap1 (interacts with) Shcbp1
Ect2	Racgap1	0.998	PPI	0.998	interacts with	Ect2 (interacts with) Racgap1
Ect2	Kif20a	0.925	PPI	0.925	interacts with	Ect2 (interacts with) Kif20a
Ect2	Kif4	0.911	PPI	0.911	interacts with	Ect2 (interacts with) Kif4
Ect2	Kif23	0.991	PPI	0.991	interacts with	Ect2 (interacts with) Kif23
Ect2	Plk1	0.906	PPI	0.906	interacts with	Ect2 (interacts with) Plk1
Ect2	Kif11	0.91	PPI	0.91	interacts with	Ect2 (interacts with) Kif11
Kif23	Racgap1	0.999	PPI	0.999	interacts with	Kif23 (interacts with) Racgap1
Kif23	Prc1	0.98	PPI	0.98	interacts with	Kif23 (interacts with) Prc1
Kif23	Kif4	0.965	PPI	0.965	interacts with	Kif23 (interacts with) Kif4
Kif23	Ncapg	0.914	PPI	0.914	interacts with	Kif23 (interacts with) Ncapg
Kif23	Kif2c	0.901	PPI	0.901	interacts with	Kif23 (interacts with) Kif2c
Kif23	Plk1	0.99	PPI	0.99	interacts with	Kif23 (interacts with) Plk1
Kif11	Kif23	0.984	PPI	0.984	interacts with	Kif11 (interacts with) Kif23
Kif11	Prc1	0.979	PPI	0.979	interacts with	Kif11 (interacts with) Prc1
Kif11	Nusap1	0.975	PPI	0.975	interacts with	Kif11 (interacts with) Nusap1
Kif11	Ndc80	0.973	PPI	0.973	interacts with	Kif11 (interacts with) Ndc80
Kif11	Nuf2	0.972	PPI	0.972	interacts with	Kif11 (interacts with) Nuf2
Kif11	Mad2l1	0.972	PPI	0.972	interacts with	Kif11 (interacts with) Mad2l1
Kif11	Kif4	0.968	PPI	0.968	interacts with	Kif11 (interacts with) Kif4
Kif11	Kif15	0.966	PPI	0.966	interacts with	Kif11 (interacts with) Kif15
Kif11	Kif20a	0.963	PPI	0.963	interacts with	Kif11 (interacts with) Kif20a
Kif11	Smc2	0.963	PPI	0.963	interacts with	Kif11 (interacts with) Smc2
Kif11	Ncapg	0.96	PPI	0.96	interacts with	Kif11 (interacts with) Ncapg
Kif11	Top2a	0.958	PPI	0.958	interacts with	Kif11 (interacts with) Top2a
Kif11	Racgap1	0.955	PPI	0.955	interacts with	Kif11 (interacts with) Racgap1
Kif11	Spag5	0.954	PPI	0.954	interacts with	Kif11 (interacts with) Spag5
Kif11	Pbk	0.947	PPI	0.947	interacts with	Kif11 (interacts with) Pbk
Kif11	Kif2c	0.944	PPI	0.944	interacts with	Kif11 (interacts with) Kif2c
Kif11	Kifc1	0.937	PPI	0.937	interacts with	Kif11 (interacts with) Kifc1
Kif11	Plk1	0.933	PPI	0.933	interacts with	Kif11 (interacts with) Plk1
Kif11	Kif20b	0.924	PPI	0.924	interacts with	Kif11 (interacts with) Kif20b
Kif11	Kntc1	0.923	PPI	0.923	interacts with	Kif11 (interacts with) Kntc1
Kif11	Melk	0.914	PPI	0.914	interacts with	Kif11 (interacts with) Melk
Kif11	Rrm2	0.91	PPI	0.91	interacts with	Kif11 (interacts with) Rrm2
Kif11	Mki67	0.904	PPI	0.904	interacts with	Kif11 (interacts with) Mki67
Anln	Racgap1	0.965	PPI	0.965	interacts with	Anln (interacts with) Racgap1
Anln	Ect2	0.936	PPI	0.936	interacts with	Anln (interacts with) Ect2
Anln	Diaph3	0.933	PPI	0.933	interacts with	Anln (interacts with) Diaph3
Anln	Kif23	0.949	PPI	0.949	interacts with	Anln (interacts with) Kif23
Anln	Kif11	0.943	PPI	0.943	interacts with	Anln (interacts with) Kif11
Alox12b	Pla2g4c	0.923	PPI	0.923	interacts with	Alox12b (interacts with) Pla2g4c
Alox12b	Cyp2e1	0.903	PPI	0.903	interacts with	Alox12b (interacts with) Cyp2e1
Cyp2e1	Pla2g4c	0.905	PPI	0.905	interacts with	Cyp2e1 (interacts with) Pla2g4c
Cyp2e1	Cyp2f2	0.935	PPI	0.935	interacts with	Cyp2e1 (interacts with) Cyp2f2
Aldh3a1	Cyp2e1	0.964	PPI	0.964	interacts with	Aldh3a1 (interacts with) Cyp2e1
