# Supplementary material for: Impact of Pulmonary microbiota on lung cancer treatment-related pneumonia
Source: J Cancer. 2024 Jun 17;15(14):4503–12. doi: 10.7150/jca.93818 (PMC11242340; doi:10.7150/jca.93818)
Supplement: Supplementary file 1 — Supplementary figures and data. [file jcav15p4503s1.zip › s1/supplement files/Supplementary File 2C_GC.network.xlsx]

## Sheet: GC_network default edge
node1	node2	pvalue	relation	rho	shared interaction	shared name
Fbln2	Mycolicibacterium thermoresistibile	0.000396825	negtive	-0.97619	interacts with	Fbln2 (interacts with) Mycolicibacterium thermoresistibile
Xirp2	Mycolicibacterium thermoresistibile	0.00456349	negtive	-0.904762	interacts with	Xirp2 (interacts with) Mycolicibacterium thermoresistibile
Bpifa5	Joostella marina	0	positive	1	interacts with	Bpifa5 (interacts with) Joostella marina
Bpifa5	Vibrio toranzoniae	0	positive	1	interacts with	Bpifa5 (interacts with) Vibrio toranzoniae
Mt2	Thermasporomyces composti	0.00114087	negtive	-0.952381	interacts with	Mt2 (interacts with) Thermasporomyces composti
Mt2	Mycolicibacterium thermoresistibile	0.00456349	negtive	-0.904762	interacts with	Mt2 (interacts with) Mycolicibacterium thermoresistibile
Pla2g7	Vibrio kanaloae	5.296e-07	negtive	-0.99403	interacts with	Pla2g7 (interacts with) Vibrio kanaloae
Trim72	Mycolicibacterium thermoresistibile	0.00114087	negtive	-0.952381	interacts with	Trim72 (interacts with) Mycolicibacterium thermoresistibile
Hic1	Vibrio kanaloae	0.000679106	negtive	-0.934148	interacts with	Hic1 (interacts with) Vibrio kanaloae
Lrtm1	Sphaerobacter thermophilus	0.00091618	negtive	-0.927105	interacts with	Lrtm1 (interacts with) Sphaerobacter thermophilus
Cpxm2	Mycolicibacterium thermoresistibile	0.00114087	negtive	-0.952381	interacts with	Cpxm2 (interacts with) Mycolicibacterium thermoresistibile
Cox6a2	Mycolicibacterium thermoresistibile	0.00223214	negtive	-0.928571	interacts with	Cox6a2 (interacts with) Mycolicibacterium thermoresistibile
Lrrc39	Mycolicibacterium thermoresistibile	0.00223214	negtive	-0.928571	interacts with	Lrrc39 (interacts with) Mycolicibacterium thermoresistibile
Dkk2	Thermocrispum municipale	0.00213765	negtive	-0.902708	interacts with	Dkk2 (interacts with) Thermocrispum municipale
Car13	Thermocrispum municipale	0.000274893	negtive	-0.951503	interacts with	Car13 (interacts with) Thermocrispum municipale
Fat2	Mycolicibacterium thermoresistibile	0.00456349	negtive	-0.904762	interacts with	Fat2 (interacts with) Mycolicibacterium thermoresistibile
Sprr2k	Vibrio fluvialis	0	positive	1	interacts with	Sprr2k (interacts with) Vibrio fluvialis
Sprr2k	Shewanella putrefaciens	0	positive	1	interacts with	Sprr2k (interacts with) Shewanella putrefaciens
Sprr2k	Vibrio virus VP585	0	positive	1	interacts with	Sprr2k (interacts with) Vibrio virus VP585
Sprr2k	Yersinia nurmii	0	positive	1	interacts with	Sprr2k (interacts with) Yersinia nurmii
Sprr2k	Streptococcus parasuis	0	positive	1	interacts with	Sprr2k (interacts with) Streptococcus parasuis
Sprr2k	Vibrio metoecus	0	positive	1	interacts with	Sprr2k (interacts with) Vibrio metoecus
Sprr2k	Lactobacillus helveticus	0	positive	1	interacts with	Sprr2k (interacts with) Lactobacillus helveticus
Sprr2k	Aeromonas salmonicida	0	positive	1	interacts with	Sprr2k (interacts with) Aeromonas salmonicida
Sprr2k	Streptococcus suis	0	positive	1	interacts with	Sprr2k (interacts with) Streptococcus suis
Sprr2k	Vibrio diabolicus	0	positive	1	interacts with	Sprr2k (interacts with) Vibrio diabolicus
Sprr2k	Paracoccus sediminis	0	positive	1	interacts with	Sprr2k (interacts with) Paracoccus sediminis
Sprr2k	Vibrio harveyi	0	positive	1	interacts with	Sprr2k (interacts with) Vibrio harveyi
Sprr2k	Vibrio ordalii	0	positive	1	interacts with	Sprr2k (interacts with) Vibrio ordalii
Sprr2k	Vibrio antiquarius	0	positive	1	interacts with	Sprr2k (interacts with) Vibrio antiquarius
Perm1	Sphaerobacter thermophilus	0.00213765	negtive	-0.902708	interacts with	Perm1 (interacts with) Sphaerobacter thermophilus
Tmprss11g	Mycolicibacterium thermoresistibile	0.00213765	negtive	-0.902708	interacts with	Tmprss11g (interacts with) Mycolicibacterium thermoresistibile
Xirp1	Mycolicibacterium thermoresistibile	0.00114087	negtive	-0.952381	interacts with	Xirp1 (interacts with) Mycolicibacterium thermoresistibile
Rasgrp3	Pseudoalteromonas sp. A601	0.00456349	negtive	-0.904762	interacts with	Rasgrp3 (interacts with) Pseudoalteromonas sp. A601
Hebp2	Thermocrispum municipale	0.00213765	negtive	-0.902708	interacts with	Hebp2 (interacts with) Thermocrispum municipale
Mpzl2	Sphaerobacter thermophilus	0.00213765	negtive	-0.902708	interacts with	Mpzl2 (interacts with) Sphaerobacter thermophilus
Lmod2	Mycolicibacterium thermoresistibile	0.00223214	negtive	-0.928571	interacts with	Lmod2 (interacts with) Mycolicibacterium thermoresistibile
Chl1	Thermocrispum municipale	0.000274893	negtive	-0.951503	interacts with	Chl1 (interacts with) Thermocrispum municipale
Gxylt2	Thermocrispum municipale	0.000274893	negtive	-0.951503	interacts with	Gxylt2 (interacts with) Thermocrispum municipale
Mfsd7a	Vibrio diazotrophicus	0.00223214	positive	0.928571	interacts with	Mfsd7a (interacts with) Vibrio diazotrophicus
B4galnt3	Sphaerobacter thermophilus	6.93908e-05	negtive	-0.969489	interacts with	B4galnt3 (interacts with) Sphaerobacter thermophilus
Lce3d	Joostella marina	0	positive	1	interacts with	Lce3d (interacts with) Joostella marina
Lce3d	Vibrio toranzoniae	0	positive	1	interacts with	Lce3d (interacts with) Vibrio toranzoniae
Alpk3	Mycolicibacterium thermoresistibile	0.00456349	negtive	-0.904762	interacts with	Alpk3 (interacts with) Mycolicibacterium thermoresistibile
Alpk2	Thermasporomyces composti	0.00456349	negtive	-0.904762	interacts with	Alpk2 (interacts with) Thermasporomyces composti
Dnajc6	Sphaerobacter thermophilus	0.000274893	negtive	-0.951503	interacts with	Dnajc6 (interacts with) Sphaerobacter thermophilus
Grhl1	Vibrio kanaloae	0.00111082	positive	0.922172	interacts with	Grhl1 (interacts with) Vibrio kanaloae
Chdh	Sphaerobacter thermophilus	0.000274893	negtive	-0.951503	interacts with	Chdh (interacts with) Sphaerobacter thermophilus
Eef1a2	Mycolicibacterium thermoresistibile	0.00456349	negtive	-0.904762	interacts with	Eef1a2 (interacts with) Mycolicibacterium thermoresistibile
Gpr87	Mycolicibacterium thermoresistibile	0.00213765	negtive	-0.902708	interacts with	Gpr87 (interacts with) Mycolicibacterium thermoresistibile
Spon2	Thermasporomyces composti	0.00223214	negtive	-0.928571	interacts with	Spon2 (interacts with) Thermasporomyces composti
Spon2	Mycolicibacterium thermoresistibile	0.00456349	negtive	-0.904762	interacts with	Spon2 (interacts with) Mycolicibacterium thermoresistibile
Slc25a48	Vibrio kanaloae	5.296e-07	positive	0.99403	interacts with	Slc25a48 (interacts with) Vibrio kanaloae
Ppp1r27	Vibrio fluvialis	0	positive	1	interacts with	Ppp1r27 (interacts with) Vibrio fluvialis
Ppp1r27	Shewanella putrefaciens	0	positive	1	interacts with	Ppp1r27 (interacts with) Shewanella putrefaciens
Ppp1r27	Vibrio virus VP585	0	positive	1	interacts with	Ppp1r27 (interacts with) Vibrio virus VP585
Ppp1r27	Yersinia nurmii	0	positive	1	interacts with	Ppp1r27 (interacts with) Yersinia nurmii
Ppp1r27	Streptococcus parasuis	0	positive	1	interacts with	Ppp1r27 (interacts with) Streptococcus parasuis
Ppp1r27	Vibrio metoecus	0	positive	1	interacts with	Ppp1r27 (interacts with) Vibrio metoecus
Ppp1r27	Lactobacillus helveticus	0	positive	1	interacts with	Ppp1r27 (interacts with) Lactobacillus helveticus
Ppp1r27	Aeromonas salmonicida	0	positive	1	interacts with	Ppp1r27 (interacts with) Aeromonas salmonicida
Ppp1r27	Streptococcus suis	0	positive	1	interacts with	Ppp1r27 (interacts with) Streptococcus suis
Ppp1r27	Vibrio diabolicus	0	positive	1	interacts with	Ppp1r27 (interacts with) Vibrio diabolicus
Ppp1r27	Paracoccus sediminis	0	positive	1	interacts with	Ppp1r27 (interacts with) Paracoccus sediminis
Ppp1r27	Vibrio harveyi	0	positive	1	interacts with	Ppp1r27 (interacts with) Vibrio harveyi
Ppp1r27	Vibrio ordalii	0	positive	1	interacts with	Ppp1r27 (interacts with) Vibrio ordalii
Ppp1r27	Vibrio antiquarius	0	positive	1	interacts with	Ppp1r27 (interacts with) Vibrio antiquarius
Trp63	Sphaerobacter thermophilus	0.00091618	negtive	-0.927105	interacts with	Trp63 (interacts with) Sphaerobacter thermophilus
Myc	Thermocrispum municipale	0.000274893	negtive	-0.951503	interacts with	Myc (interacts with) Thermocrispum municipale
Scel	Vibrio kanaloae	0.000375312	positive	0.946125	interacts with	Scel (interacts with) Vibrio kanaloae
Cdh3	Mycolicibacterium thermoresistibile	0.00456349	negtive	-0.904762	interacts with	Cdh3 (interacts with) Mycolicibacterium thermoresistibile
Sprr2h	Vibrio fluvialis	0	positive	1	interacts with	Sprr2h (interacts with) Vibrio fluvialis
Sprr2h	Shewanella putrefaciens	0	positive	1	interacts with	Sprr2h (interacts with) Shewanella putrefaciens
Sprr2h	Vibrio virus VP585	0	positive	1	interacts with	Sprr2h (interacts with) Vibrio virus VP585
Sprr2h	Yersinia nurmii	0	positive	1	interacts with	Sprr2h (interacts with) Yersinia nurmii
Sprr2h	Streptococcus parasuis	0	positive	1	interacts with	Sprr2h (interacts with) Streptococcus parasuis
Sprr2h	Vibrio metoecus	0	positive	1	interacts with	Sprr2h (interacts with) Vibrio metoecus
Sprr2h	Lactobacillus helveticus	0	positive	1	interacts with	Sprr2h (interacts with) Lactobacillus helveticus
Sprr2h	Aeromonas salmonicida	0	positive	1	interacts with	Sprr2h (interacts with) Aeromonas salmonicida
Sprr2h	Streptococcus suis	0	positive	1	interacts with	Sprr2h (interacts with) Streptococcus suis
Sprr2h	Vibrio diabolicus	0	positive	1	interacts with	Sprr2h (interacts with) Vibrio diabolicus
Sprr2h	Paracoccus sediminis	0	positive	1	interacts with	Sprr2h (interacts with) Paracoccus sediminis
Sprr2h	Vibrio harveyi	0	positive	1	interacts with	Sprr2h (interacts with) Vibrio harveyi
Sprr2h	Vibrio ordalii	0	positive	1	interacts with	Sprr2h (interacts with) Vibrio ordalii
Sprr2h	Vibrio antiquarius	0	positive	1	interacts with	Sprr2h (interacts with) Vibrio antiquarius
Mex3a	Thermocrispum municipale	0.00213765	negtive	-0.902708	interacts with	Mex3a (interacts with) Thermocrispum municipale
Fkbp10	Thermocrispum municipale	0.000274893	negtive	-0.951503	interacts with	Fkbp10 (interacts with) Thermocrispum municipale
Serpinf1	Thermocrispum municipale	0.000274893	negtive	-0.951503	interacts with	Serpinf1 (interacts with) Thermocrispum municipale
Synpo2l	Mycolicibacterium thermoresistibile	0.00456349	negtive	-0.904762	interacts with	Synpo2l (interacts with) Mycolicibacterium thermoresistibile
Rnase2b	Vibrio fluvialis	0	positive	1	interacts with	Rnase2b (interacts with) Vibrio fluvialis
Rnase2b	Shewanella putrefaciens	0	positive	1	interacts with	Rnase2b (interacts with) Shewanella putrefaciens
Rnase2b	Vibrio virus VP585	0	positive	1	interacts with	Rnase2b (interacts with) Vibrio virus VP585
Rnase2b	Yersinia nurmii	0	positive	1	interacts with	Rnase2b (interacts with) Yersinia nurmii
Rnase2b	Streptococcus parasuis	0	positive	1	interacts with	Rnase2b (interacts with) Streptococcus parasuis
Rnase2b	Vibrio metoecus	0	positive	1	interacts with	Rnase2b (interacts with) Vibrio metoecus
Rnase2b	Lactobacillus helveticus	0	positive	1	interacts with	Rnase2b (interacts with) Lactobacillus helveticus
Rnase2b	Aeromonas salmonicida	0	positive	1	interacts with	Rnase2b (interacts with) Aeromonas salmonicida
Rnase2b	Streptococcus suis	0	positive	1	interacts with	Rnase2b (interacts with) Streptococcus suis
Rnase2b	Vibrio diabolicus	0	positive	1	interacts with	Rnase2b (interacts with) Vibrio diabolicus
Rnase2b	Paracoccus sediminis	0	positive	1	interacts with	Rnase2b (interacts with) Paracoccus sediminis
Rnase2b	Vibrio harveyi	0	positive	1	interacts with	Rnase2b (interacts with) Vibrio harveyi
Rnase2b	Vibrio ordalii	0	positive	1	interacts with	Rnase2b (interacts with) Vibrio ordalii
Rnase2b	Vibrio antiquarius	0	positive	1	interacts with	Rnase2b (interacts with) Vibrio antiquarius
Tenm2	Mycolicibacterium thermoresistibile	0.00456349	negtive	-0.904762	interacts with	Tenm2 (interacts with) Mycolicibacterium thermoresistibile
Nrap	Mycolicibacterium thermoresistibile	0.00456349	negtive	-0.904762	interacts with	Nrap (interacts with) Mycolicibacterium thermoresistibile
Sprr2b	Vibrio fluvialis	0	positive	1	interacts with	Sprr2b (interacts with) Vibrio fluvialis
Sprr2b	Shewanella putrefaciens	0	positive	1	interacts with	Sprr2b (interacts with) Shewanella putrefaciens
Sprr2b	Vibrio virus VP585	0	positive	1	interacts with	Sprr2b (interacts with) Vibrio virus VP585
Sprr2b	Yersinia nurmii	0	positive	1	interacts with	Sprr2b (interacts with) Yersinia nurmii
Sprr2b	Streptococcus parasuis	0	positive	1	interacts with	Sprr2b (interacts with) Streptococcus parasuis
Sprr2b	Vibrio metoecus	0	positive	1	interacts with	Sprr2b (interacts with) Vibrio metoecus
Sprr2b	Lactobacillus helveticus	0	positive	1	interacts with	Sprr2b (interacts with) Lactobacillus helveticus
Sprr2b	Aeromonas salmonicida	0	positive	1	interacts with	Sprr2b (interacts with) Aeromonas salmonicida
Sprr2b	Streptococcus suis	0	positive	1	interacts with	Sprr2b (interacts with) Streptococcus suis
Sprr2b	Vibrio diabolicus	0	positive	1	interacts with	Sprr2b (interacts with) Vibrio diabolicus
Sprr2b	Paracoccus sediminis	0	positive	1	interacts with	Sprr2b (interacts with) Paracoccus sediminis
Sprr2b	Vibrio harveyi	0	positive	1	interacts with	Sprr2b (interacts with) Vibrio harveyi
Sprr2b	Vibrio ordalii	0	positive	1	interacts with	Sprr2b (interacts with) Vibrio ordalii
Sprr2b	Vibrio antiquarius	0	positive	1	interacts with	Sprr2b (interacts with) Vibrio antiquarius
Vgll2	Vibrio fluvialis	0	positive	1	interacts with	Vgll2 (interacts with) Vibrio fluvialis
Vgll2	Shewanella putrefaciens	0	positive	1	interacts with	Vgll2 (interacts with) Shewanella putrefaciens
Vgll2	Vibrio virus VP585	0	positive	1	interacts with	Vgll2 (interacts with) Vibrio virus VP585
Vgll2	Yersinia nurmii	0	positive	1	interacts with	Vgll2 (interacts with) Yersinia nurmii
Vgll2	Streptococcus parasuis	0	positive	1	interacts with	Vgll2 (interacts with) Streptococcus parasuis
Vgll2	Vibrio metoecus	0	positive	1	interacts with	Vgll2 (interacts with) Vibrio metoecus
Vgll2	Lactobacillus helveticus	0	positive	1	interacts with	Vgll2 (interacts with) Lactobacillus helveticus
Vgll2	Aeromonas salmonicida	0	positive	1	interacts with	Vgll2 (interacts with) Aeromonas salmonicida
Vgll2	Streptococcus suis	0	positive	1	interacts with	Vgll2 (interacts with) Streptococcus suis
Vgll2	Vibrio diabolicus	0	positive	1	interacts with	Vgll2 (interacts with) Vibrio diabolicus
Vgll2	Paracoccus sediminis	0	positive	1	interacts with	Vgll2 (interacts with) Paracoccus sediminis
Vgll2	Vibrio harveyi	0	positive	1	interacts with	Vgll2 (interacts with) Vibrio harveyi
Vgll2	Vibrio ordalii	0	positive	1	interacts with	Vgll2 (interacts with) Vibrio ordalii
Vgll2	Vibrio antiquarius	0	positive	1	interacts with	Vgll2 (interacts with) Vibrio antiquarius
Sprr1b	Joostella marina	0	positive	1	interacts with	Sprr1b (interacts with) Joostella marina
Sprr1b	Vibrio toranzoniae	0	positive	1	interacts with	Sprr1b (interacts with) Vibrio toranzoniae
Nr1d1	Vibrio diazotrophicus	0.00456349	negtive	-0.904762	interacts with	Nr1d1 (interacts with) Vibrio diazotrophicus
Phyhip	Sphaerobacter thermophilus	0.000274893	negtive	-0.951503	interacts with	Phyhip (interacts with) Sphaerobacter thermophilus
Tiam1	Sphaerobacter thermophilus	3.4364e-05	negtive	-0.9759	interacts with	Tiam1 (interacts with) Sphaerobacter thermophilus
Arrdc2	Vibrio kanaloae	0.000679106	positive	0.934148	interacts with	Arrdc2 (interacts with) Vibrio kanaloae
Slc25a34	Sphaerobacter thermophilus	0.000274893	negtive	-0.951503	interacts with	Slc25a34 (interacts with) Sphaerobacter thermophilus
Fxyd3	Mycolicibacterium thermoresistibile	0.00456349	negtive	-0.904762	interacts with	Fxyd3 (interacts with) Mycolicibacterium thermoresistibile
Fam214a	Vibrio kanaloae	0.00169086	positive	0.910196	interacts with	Fam214a (interacts with) Vibrio kanaloae
Trim54	Mycolicibacterium thermoresistibile	0.00456349	negtive	-0.904762	interacts with	Trim54 (interacts with) Mycolicibacterium thermoresistibile
Trim54	Ttn	0.907	PPI	0.907	interacts with	Trim54 (interacts with) Ttn
Sprr2i	Joostella marina	0	positive	1	interacts with	Sprr2i (interacts with) Joostella marina
Sprr2i	Vibrio toranzoniae	0	positive	1	interacts with	Sprr2i (interacts with) Vibrio toranzoniae
Sprr2i	Sprr2j-ps	0.918	PPI	0.918	interacts with	Sprr2i (interacts with) Sprr2j-ps
Sprr2e	Vibrio fluvialis	0	positive	1	interacts with	Sprr2e (interacts with) Vibrio fluvialis
Sprr2e	Shewanella putrefaciens	0	positive	1	interacts with	Sprr2e (interacts with) Shewanella putrefaciens
Sprr2e	Vibrio virus VP585	0	positive	1	interacts with	Sprr2e (interacts with) Vibrio virus VP585
Sprr2e	Yersinia nurmii	0	positive	1	interacts with	Sprr2e (interacts with) Yersinia nurmii
Sprr2e	Streptococcus parasuis	0	positive	1	interacts with	Sprr2e (interacts with) Streptococcus parasuis
Sprr2e	Vibrio metoecus	0	positive	1	interacts with	Sprr2e (interacts with) Vibrio metoecus
Sprr2e	Lactobacillus helveticus	0	positive	1	interacts with	Sprr2e (interacts with) Lactobacillus helveticus
Sprr2e	Aeromonas salmonicida	0	positive	1	interacts with	Sprr2e (interacts with) Aeromonas salmonicida
Sprr2e	Streptococcus suis	0	positive	1	interacts with	Sprr2e (interacts with) Streptococcus suis
Sprr2e	Vibrio diabolicus	0	positive	1	interacts with	Sprr2e (interacts with) Vibrio diabolicus
Sprr2e	Paracoccus sediminis	0	positive	1	interacts with	Sprr2e (interacts with) Paracoccus sediminis
Sprr2e	Vibrio harveyi	0	positive	1	interacts with	Sprr2e (interacts with) Vibrio harveyi
Sprr2e	Vibrio ordalii	0	positive	1	interacts with	Sprr2e (interacts with) Vibrio ordalii
Sprr2e	Vibrio antiquarius	0	positive	1	interacts with	Sprr2e (interacts with) Vibrio antiquarius
Sprr2d	Vibrio fluvialis	0	positive	1	interacts with	Sprr2d (interacts with) Vibrio fluvialis
Sprr2d	Shewanella putrefaciens	0	positive	1	interacts with	Sprr2d (interacts with) Shewanella putrefaciens
Sprr2d	Vibrio virus VP585	0	positive	1	interacts with	Sprr2d (interacts with) Vibrio virus VP585
Sprr2d	Yersinia nurmii	0	positive	1	interacts with	Sprr2d (interacts with) Yersinia nurmii
Sprr2d	Streptococcus parasuis	0	positive	1	interacts with	Sprr2d (interacts with) Streptococcus parasuis
Sprr2d	Vibrio metoecus	0	positive	1	interacts with	Sprr2d (interacts with) Vibrio metoecus
Sprr2d	Lactobacillus helveticus	0	positive	1	interacts with	Sprr2d (interacts with) Lactobacillus helveticus
Sprr2d	Aeromonas salmonicida	0	positive	1	interacts with	Sprr2d (interacts with) Aeromonas salmonicida
Sprr2d	Streptococcus suis	0	positive	1	interacts with	Sprr2d (interacts with) Streptococcus suis
Sprr2d	Vibrio diabolicus	0	positive	1	interacts with	Sprr2d (interacts with) Vibrio diabolicus
Sprr2d	Paracoccus sediminis	0	positive	1	interacts with	Sprr2d (interacts with) Paracoccus sediminis
Sprr2d	Vibrio harveyi	0	positive	1	interacts with	Sprr2d (interacts with) Vibrio harveyi
Sprr2d	Vibrio ordalii	0	positive	1	interacts with	Sprr2d (interacts with) Vibrio ordalii
Sprr2d	Vibrio antiquarius	0	positive	1	interacts with	Sprr2d (interacts with) Vibrio antiquarius
Sprr2d	Sprr2i	0.923	PPI	0.923	interacts with	Sprr2d (interacts with) Sprr2i
Sprr2d	Sprr2e	0.912	PPI	0.912	interacts with	Sprr2d (interacts with) Sprr2e
Sgca	Mycolicibacterium thermoresistibile	0.00114087	negtive	-0.952381	interacts with	Sgca (interacts with) Mycolicibacterium thermoresistibile
Sgca	Snta1	0.926	PPI	0.926	interacts with	Sgca (interacts with) Snta1
Sgca	Sgcg	0.999	PPI	0.999	interacts with	Sgca (interacts with) Sgcg
Scn4a	Scn4b	0.911	PPI	0.911	interacts with	Scn4a (interacts with) Scn4b
Twist1	Twist2	0.941	PPI	0.941	interacts with	Twist1 (interacts with) Twist2
Ptn	Thermocrispum municipale	0.00213765	negtive	-0.902708	interacts with	Ptn (interacts with) Thermocrispum municipale
Ptn	Ptprz1	0.999	PPI	0.999	interacts with	Ptn (interacts with) Ptprz1
Plcd1	Prkcb	0.912	PPI	0.912	interacts with	Plcd1 (interacts with) Prkcb
Obscn	Ttn	0.992	PPI	0.992	interacts with	Obscn (interacts with) Ttn
Ntn1	Vibrio kanaloae	0.000679106	negtive	-0.934148	interacts with	Ntn1 (interacts with) Vibrio kanaloae
Ntn1	Unc5b	0.999	PPI	0.999	interacts with	Ntn1 (interacts with) Unc5b
Ntn1	Unc5c	0.999	PPI	0.999	interacts with	Ntn1 (interacts with) Unc5c
Neb	Ttn	0.985	PPI	0.985	interacts with	Neb (interacts with) Ttn
Tnnt1	Tpm2	0.951	PPI	0.951	interacts with	Tnnt1 (interacts with) Tpm2
Myh8	Myl1	0.924	PPI	0.924	interacts with	Myh8 (interacts with) Myl1
Myh8	Tnni2	0.923	PPI	0.923	interacts with	Myh8 (interacts with) Tnni2
Myh8	Tnnt3	0.921	PPI	0.921	interacts with	Myh8 (interacts with) Tnnt3
Myh8	Tnnc2	0.909	PPI	0.909	interacts with	Myh8 (interacts with) Tnnc2
Tnni1	Mycolicibacterium thermoresistibile	0.00223214	negtive	-0.928571	interacts with	Tnni1 (interacts with) Mycolicibacterium thermoresistibile
Tnni1	Tnnt2	0.981	PPI	0.981	interacts with	Tnni1 (interacts with) Tnnt2
Tnni1	Tnnt3	0.98	PPI	0.98	interacts with	Tnni1 (interacts with) Tnnt3
Tnni1	Tnnt1	0.99	PPI	0.99	interacts with	Tnni1 (interacts with) Tnnt1
Myl7	Nppa	0.918	PPI	0.918	interacts with	Myl7 (interacts with) Nppa
Myl7	Tnni3	0.913	PPI	0.913	interacts with	Myl7 (interacts with) Tnni3
Myh2	Ttn	0.942	PPI	0.942	interacts with	Myh2 (interacts with) Ttn
Myh2	Myl3	0.905	PPI	0.905	interacts with	Myh2 (interacts with) Myl3
Myh2	Myl1	0.945	PPI	0.945	interacts with	Myh2 (interacts with) Myl1
Myh2	Myh4	0.911	PPI	0.911	interacts with	Myh2 (interacts with) Myh4
Myh1	Myh2	0.977	PPI	0.977	interacts with	Myh1 (interacts with) Myh2
Myh1	Tnnt3	0.936	PPI	0.936	interacts with	Myh1 (interacts with) Tnnt3
Myh1	Tnni2	0.933	PPI	0.933	interacts with	Myh1 (interacts with) Tnni2
Myh1	Ttn	0.925	PPI	0.925	interacts with	Myh1 (interacts with) Ttn
Myh1	Tnnc2	0.926	PPI	0.926	interacts with	Myh1 (interacts with) Tnnc2
Myh1	Myl3	0.909	PPI	0.909	interacts with	Myh1 (interacts with) Myl3
Myh1	Myl1	0.958	PPI	0.958	interacts with	Myh1 (interacts with) Myl1
Myh1	Myh4	0.944	PPI	0.944	interacts with	Myh1 (interacts with) Myh4
Mybpc3	Tnnt2	0.953	PPI	0.953	interacts with	Mybpc3 (interacts with) Tnnt2
Mybpc3	Myh7	0.985	PPI	0.985	interacts with	Mybpc3 (interacts with) Myh7
Mybpc3	Myl2	0.912	PPI	0.912	interacts with	Mybpc3 (interacts with) Myl2
Mybpc3	Tnni3	0.966	PPI	0.966	interacts with	Mybpc3 (interacts with) Tnni3
Mybpc3	Myh6	0.99	PPI	0.99	interacts with	Mybpc3 (interacts with) Myh6
Mybpc3	Myl3	0.928	PPI	0.928	interacts with	Mybpc3 (interacts with) Myl3
Mybpc3	Tcap	0.901	PPI	0.901	interacts with	Mybpc3 (interacts with) Tcap
Tmod4	Sphaerobacter thermophilus	3.4364e-05	negtive	-0.9759	interacts with	Tmod4 (interacts with) Sphaerobacter thermophilus
Myog	Vibrio fluvialis	0	positive	1	interacts with	Myog (interacts with) Vibrio fluvialis
Myog	Shewanella putrefaciens	0	positive	1	interacts with	Myog (interacts with) Shewanella putrefaciens
Myog	Vibrio virus VP585	0	positive	1	interacts with	Myog (interacts with) Vibrio virus VP585
Myog	Yersinia nurmii	0	positive	1	interacts with	Myog (interacts with) Yersinia nurmii
Myog	Streptococcus parasuis	0	positive	1	interacts with	Myog (interacts with) Streptococcus parasuis
Myog	Vibrio metoecus	0	positive	1	interacts with	Myog (interacts with) Vibrio metoecus
Myog	Lactobacillus helveticus	0	positive	1	interacts with	Myog (interacts with) Lactobacillus helveticus
Myog	Aeromonas salmonicida	0	positive	1	interacts with	Myog (interacts with) Aeromonas salmonicida
Myog	Streptococcus suis	0	positive	1	interacts with	Myog (interacts with) Streptococcus suis
Myog	Vibrio diabolicus	0	positive	1	interacts with	Myog (interacts with) Vibrio diabolicus
Myog	Paracoccus sediminis	0	positive	1	interacts with	Myog (interacts with) Paracoccus sediminis
Myog	Vibrio harveyi	0	positive	1	interacts with	Myog (interacts with) Vibrio harveyi
Myog	Vibrio ordalii	0	positive	1	interacts with	Myog (interacts with) Vibrio ordalii
Myog	Vibrio antiquarius	0	positive	1	interacts with	Myog (interacts with) Vibrio antiquarius
Mef2c	Ppargc1a	0.939	PPI	0.939	interacts with	Mef2c (interacts with) Ppargc1a
Mef2c	Myod1	0.923	PPI	0.923	interacts with	Mef2c (interacts with) Myod1
Mef2c	Myog	0.927	PPI	0.927	interacts with	Mef2c (interacts with) Myog
Mapk13	Mef2c	0.952	PPI	0.952	interacts with	Mapk13 (interacts with) Mef2c
Mapk13	Ppargc1a	0.921	PPI	0.921	interacts with	Mapk13 (interacts with) Ppargc1a
Ppara	Ppargc1a	0.999	PPI	0.999	interacts with	Ppara (interacts with) Ppargc1a
Krt16	Vibrio parahaemolyticus	0	positive	1	interacts with	Krt16 (interacts with) Vibrio parahaemolyticus
Krt16	Krt6b	0.903	PPI	0.903	interacts with	Krt16 (interacts with) Krt6b
Krt14	Mycolicibacterium thermoresistibile	0.00456349	negtive	-0.904762	interacts with	Krt14 (interacts with) Mycolicibacterium thermoresistibile
Krt14	Krt5	0.999	PPI	0.999	interacts with	Krt14 (interacts with) Krt5
Kcnn4	Prkcb	0.911	PPI	0.911	interacts with	Kcnn4 (interacts with) Prkcb
Kcna1	Sphaerobacter thermophilus	0.000274893	negtive	-0.951503	interacts with	Kcna1 (interacts with) Sphaerobacter thermophilus
Kcna1	Kcnab2	0.997	PPI	0.997	interacts with	Kcna1 (interacts with) Kcnab2
Ppip5k1	Vibrio kanaloae	6.54856e-05	positive	0.970077	interacts with	Ppip5k1 (interacts with) Vibrio kanaloae
Ip6k3	Ppip5k1	0.958	PPI	0.958	interacts with	Ip6k3 (interacts with) Ppip5k1
Il27ra	Il6	0.955	PPI	0.955	interacts with	Il27ra (interacts with) Il6
Il1f5	Il1f8	0.934	PPI	0.934	interacts with	Il1f5 (interacts with) Il1f8
Il1f5	Il1r1	0.943	PPI	0.943	interacts with	Il1f5 (interacts with) Il1r1
Igfbp5	Pappa	0.913	PPI	0.913	interacts with	Igfbp5 (interacts with) Pappa
Ifit1	Ifit3	0.971	PPI	0.971	interacts with	Ifit1 (interacts with) Ifit3
Ifit1	Ifit2	0.914	PPI	0.914	interacts with	Ifit1 (interacts with) Ifit2
Ifit1	Isg15	0.972	PPI	0.972	interacts with	Ifit1 (interacts with) Isg15
Ifit1	Oas3	0.93	PPI	0.93	interacts with	Ifit1 (interacts with) Oas3
Ifit1	Usp18	0.959	PPI	0.959	interacts with	Ifit1 (interacts with) Usp18
Ifit1	Irf7	0.957	PPI	0.957	interacts with	Ifit1 (interacts with) Irf7
Ifit3	Isg15	0.925	PPI	0.925	interacts with	Ifit3 (interacts with) Isg15
Ifit3	Usp18	0.981	PPI	0.981	interacts with	Ifit3 (interacts with) Usp18
Ifit3	Irf7	0.908	PPI	0.908	interacts with	Ifit3 (interacts with) Irf7
Isg15	Oasl1	0.939	PPI	0.939	interacts with	Isg15 (interacts with) Oasl1
Isg15	Usp18	0.999	PPI	0.999	interacts with	Isg15 (interacts with) Usp18
Ifit2	Ifit3	0.961	PPI	0.961	interacts with	Ifit2 (interacts with) Ifit3
Ifit2	Isg15	0.929	PPI	0.929	interacts with	Ifit2 (interacts with) Isg15
Irf7	Usp18	0.959	PPI	0.959	interacts with	Irf7 (interacts with) Usp18
Irf7	Isg15	0.958	PPI	0.958	interacts with	Irf7 (interacts with) Isg15
Irf7	Spp1	0.929	PPI	0.929	interacts with	Irf7 (interacts with) Spp1
Ifi44	Ifit1	0.977	PPI	0.977	interacts with	Ifi44 (interacts with) Ifit1
Ifi44	Usp18	0.961	PPI	0.961	interacts with	Ifi44 (interacts with) Usp18
Ifi44	Ifit3	0.954	PPI	0.954	interacts with	Ifi44 (interacts with) Ifit3
Ifi44	Isg15	0.946	PPI	0.946	interacts with	Ifi44 (interacts with) Isg15
Ifi44	Ifit2	0.93	PPI	0.93	interacts with	Ifi44 (interacts with) Ifit2
Ifi44	Irf7	0.929	PPI	0.929	interacts with	Ifi44 (interacts with) Irf7
Ifi204	Tmem173	0.974	PPI	0.974	interacts with	Ifi204 (interacts with) Tmem173
Ifi204	Pycard	0.986	PPI	0.986	interacts with	Ifi204 (interacts with) Pycard
Mapk10	Mapk13	0.909	PPI	0.909	interacts with	Mapk10 (interacts with) Mapk13
Hspa1a	Mapk10	0.911	PPI	0.911	interacts with	Hspa1a (interacts with) Mapk10
Hspa1a	Hspb1	0.91	PPI	0.91	interacts with	Hspa1a (interacts with) Hspb1
Hmox1	Thermocrispum municipale	0.00213765	negtive	-0.902708	interacts with	Hmox1 (interacts with) Thermocrispum municipale
Hmox1	Nqo1	0.915	PPI	0.915	interacts with	Hmox1 (interacts with) Nqo1
Ldhb	Ldhd	0.946	PPI	0.946	interacts with	Ldhb (interacts with) Ldhd
Glp1r	Nppa	0.941	PPI	0.941	interacts with	Glp1r (interacts with) Nppa
Glp1r	Vip	0.967	PPI	0.967	interacts with	Glp1r (interacts with) Vip
G6pdx	Hk2	0.944	PPI	0.944	interacts with	G6pdx (interacts with) Hk2
Fhl2	Thermocrispum municipale	0.00091618	negtive	-0.927105	interacts with	Fhl2 (interacts with) Thermocrispum municipale
Fhl2	Ttn	0.951	PPI	0.951	interacts with	Fhl2 (interacts with) Ttn
Trim63	Ttn	0.989	PPI	0.989	interacts with	Trim63 (interacts with) Ttn
Fbxo32	Myod1	0.947	PPI	0.947	interacts with	Fbxo32 (interacts with) Myod1
Fbxo32	Trim63	0.925	PPI	0.925	interacts with	Fbxo32 (interacts with) Trim63
Hk2	Pfkm	0.971	PPI	0.971	interacts with	Hk2 (interacts with) Pfkm
Pck1	Ppargc1a	0.933	PPI	0.933	interacts with	Pck1 (interacts with) Ppargc1a
Egln3	Thermocrispum municipale	0.000274893	negtive	-0.951503	interacts with	Egln3 (interacts with) Thermocrispum municipale
Egln3	Hif3a	0.959	PPI	0.959	interacts with	Egln3 (interacts with) Hif3a
Egln3	Prkcb	0.909	PPI	0.909	interacts with	Egln3 (interacts with) Prkcb
Erbb3	Tgfa	0.998	PPI	0.998	interacts with	Erbb3 (interacts with) Tgfa
Igf1	Thermostaphylospora chromogena	0.00169086	negtive	-0.910196	interacts with	Igf1 (interacts with) Thermostaphylospora chromogena
Igf1	Thermasporomyces composti	0.00223214	negtive	-0.928571	interacts with	Igf1 (interacts with) Thermasporomyces composti
Igf1	Igfbp2	0.999	PPI	0.999	interacts with	Igf1 (interacts with) Igfbp2
Igf1	Tgfa	0.977	PPI	0.977	interacts with	Igf1 (interacts with) Tgfa
Igf1	Pdgfc	0.958	PPI	0.958	interacts with	Igf1 (interacts with) Pdgfc
Igf1	Igfbp5	0.999	PPI	0.999	interacts with	Igf1 (interacts with) Igfbp5
Pdgfc	Tgfa	0.935	PPI	0.935	interacts with	Pdgfc (interacts with) Tgfa
Efna3	Mycolicibacterium thermoresistibile	0.00223214	negtive	-0.928571	interacts with	Efna3 (interacts with) Mycolicibacterium thermoresistibile
Efna3	Epha1	0.998	PPI	0.998	interacts with	Efna3 (interacts with) Epha1
Lpin1	Ppara	0.958	PPI	0.958	interacts with	Lpin1 (interacts with) Ppara
Lpin1	Lpin3	0.952	PPI	0.952	interacts with	Lpin1 (interacts with) Lpin3
Lpin1	Ppargc1a	0.947	PPI	0.947	interacts with	Lpin1 (interacts with) Ppargc1a
Dgat2	Lpin1	0.97	PPI	0.97	interacts with	Dgat2 (interacts with) Lpin1
Dgat2	Lpin3	0.946	PPI	0.946	interacts with	Dgat2 (interacts with) Lpin3
Dgat2	Scd1	0.928	PPI	0.928	interacts with	Dgat2 (interacts with) Scd1
Defb1	Mycolicibacterium thermoresistibile	0.00114087	negtive	-0.952381	interacts with	Defb1 (interacts with) Mycolicibacterium thermoresistibile
Defb1	Defb4	0.954	PPI	0.954	interacts with	Defb1 (interacts with) Defb4
Egf	Erbb3	0.999	PPI	0.999	interacts with	Egf (interacts with) Erbb3
Egf	Tgfa	0.998	PPI	0.998	interacts with	Egf (interacts with) Tgfa
Egf	Igf1	0.993	PPI	0.993	interacts with	Egf (interacts with) Igf1
Egf	Pdgfc	0.935	PPI	0.935	interacts with	Egf (interacts with) Pdgfc
Corin	Nppa	0.946	PPI	0.946	interacts with	Corin (interacts with) Nppa
Cmpk2	Umps	0.954	PPI	0.954	interacts with	Cmpk2 (interacts with) Umps
Cmpk2	Usp18	0.907	PPI	0.907	interacts with	Cmpk2 (interacts with) Usp18
Ggt6	Gss	0.954	PPI	0.954	interacts with	Ggt6 (interacts with) Gss
Gpx2	Ppargc1a	0.96	PPI	0.96	interacts with	Gpx2 (interacts with) Ppargc1a
Gpx2	Gss	0.944	PPI	0.944	interacts with	Gpx2 (interacts with) Gss
Chac1	Chlamydia abortus	0.00456349	negtive	-0.904762	interacts with	Chac1 (interacts with) Chlamydia abortus
Chac1	Gss	0.916	PPI	0.916	interacts with	Chac1 (interacts with) Gss
Chac1	Ggt6	0.916	PPI	0.916	interacts with	Chac1 (interacts with) Ggt6
Chac1	Gpx2	0.909	PPI	0.909	interacts with	Chac1 (interacts with) Gpx2
Foxm1	Kif11	0.922	PPI	0.922	interacts with	Foxm1 (interacts with) Kif11
Cx3cr1	Cxcl12	0.987	PPI	0.987	interacts with	Cx3cr1 (interacts with) Cxcl12
Cx3cr1	Cxcl1	0.971	PPI	0.971	interacts with	Cx3cr1 (interacts with) Cxcl1
Ccl5	Cx3cr1	0.994	PPI	0.994	interacts with	Ccl5 (interacts with) Cx3cr1
Ccl5	Cxcl12	0.994	PPI	0.994	interacts with	Ccl5 (interacts with) Cxcl12
Ccl5	Cx3cl1	0.953	PPI	0.953	interacts with	Ccl5 (interacts with) Cx3cl1
Ccl5	Cxcl1	0.978	PPI	0.978	interacts with	Ccl5 (interacts with) Cxcl1
Ccl5	Pf4	0.999	PPI	0.999	interacts with	Ccl5 (interacts with) Pf4
Ccl5	Xcl1	0.944	PPI	0.944	interacts with	Ccl5 (interacts with) Xcl1
Ccl5	Il6	0.925	PPI	0.925	interacts with	Ccl5 (interacts with) Il6
Il1a	Il1r1	0.999	PPI	0.999	interacts with	Il1a (interacts with) Il1r1
Il1a	Il6	0.947	PPI	0.947	interacts with	Il1a (interacts with) Il6
Cx3cl1	Cx3cr1	0.999	PPI	0.999	interacts with	Cx3cl1 (interacts with) Cx3cr1
Cx3cl1	Cxcl12	0.915	PPI	0.915	interacts with	Cx3cl1 (interacts with) Cxcl12
Cx3cl1	Cxcl1	0.924	PPI	0.924	interacts with	Cx3cl1 (interacts with) Cxcl1
Cx3cl1	Egf	0.934	PPI	0.934	interacts with	Cx3cl1 (interacts with) Egf
Cxcl1	Cxcl12	0.968	PPI	0.968	interacts with	Cxcl1 (interacts with) Cxcl12
Cxcl1	Il1a	0.91	PPI	0.91	interacts with	Cxcl1 (interacts with) Il1a
Cxcl1	Il6	0.952	PPI	0.952	interacts with	Cxcl1 (interacts with) Il6
Cxcl12	Pseudoalteromonas sp. A601	0.00223214	negtive	-0.928571	interacts with	Cxcl12 (interacts with) Pseudoalteromonas sp. A601
Cxcl12	Vibrio diazotrophicus	0.00456349	negtive	-0.904762	interacts with	Cxcl12 (interacts with) Vibrio diazotrophicus
Cxcl12	Pf4	0.979	PPI	0.979	interacts with	Cxcl12 (interacts with) Pf4
Ccl11	Ccl5	0.971	PPI	0.971	interacts with	Ccl11 (interacts with) Ccl5
Ccl11	Il1a	0.97	PPI	0.97	interacts with	Ccl11 (interacts with) Il1a
Ccl11	Cx3cl1	0.965	PPI	0.965	interacts with	Ccl11 (interacts with) Cx3cl1
Ccl11	Cxcl1	0.965	PPI	0.965	interacts with	Ccl11 (interacts with) Cxcl1
Ccl11	Cxcl12	0.955	PPI	0.955	interacts with	Ccl11 (interacts with) Cxcl12
Ccl11	Pf4	0.916	PPI	0.916	interacts with	Ccl11 (interacts with) Pf4
Casq2	Trdn	0.997	PPI	0.997	interacts with	Casq2 (interacts with) Trdn
Casq2	Ryr1	0.968	PPI	0.968	interacts with	Casq2 (interacts with) Ryr1
Casq2	Jph1	0.947	PPI	0.947	interacts with	Casq2 (interacts with) Jph1
Casq2	Ryr2	0.994	PPI	0.994	interacts with	Casq2 (interacts with) Ryr2
Casp3	Prkcb	0.923	PPI	0.923	interacts with	Casp3 (interacts with) Prkcb
Casp3	Il6	0.916	PPI	0.916	interacts with	Casp3 (interacts with) Il6
Card14	Mycolicibacterium thermoresistibile	0.00456349	negtive	-0.904762	interacts with	Card14 (interacts with) Mycolicibacterium thermoresistibile
Card14	Prkcb	0.917	PPI	0.917	interacts with	Card14 (interacts with) Prkcb
Scn1b	Scn4b	0.994	PPI	0.994	interacts with	Scn1b (interacts with) Scn4b
Scn1b	Scn4a	0.99	PPI	0.99	interacts with	Scn1b (interacts with) Scn4a
Flnc	Thermocrispum municipale	0.00091618	negtive	-0.927105	interacts with	Flnc (interacts with) Thermocrispum municipale
Flnc	Myot	0.952	PPI	0.952	interacts with	Flnc (interacts with) Myot
Scn4b	Thermasporomyces composti	0.00456349	negtive	-0.904762	interacts with	Scn4b (interacts with) Thermasporomyces composti
Camk2a	Nos1	0.925	PPI	0.925	interacts with	Camk2a (interacts with) Nos1
Camk2a	Scn1b	0.919	PPI	0.919	interacts with	Camk2a (interacts with) Scn1b
Camk2a	Flnc	0.904	PPI	0.904	interacts with	Camk2a (interacts with) Flnc
Camk2a	Scn4b	0.913	PPI	0.913	interacts with	Camk2a (interacts with) Scn4b
Camk2a	Ryr2	0.926	PPI	0.926	interacts with	Camk2a (interacts with) Ryr2
Calml3	Nos1	0.999	PPI	0.999	interacts with	Calml3 (interacts with) Nos1
Calml3	Ryr1	0.998	PPI	0.998	interacts with	Calml3 (interacts with) Ryr1
Calml3	Camk2a	0.987	PPI	0.987	interacts with	Calml3 (interacts with) Camk2a
Calml3	Pde1a	0.96	PPI	0.96	interacts with	Calml3 (interacts with) Pde1a
Calml3	Trdn	0.903	PPI	0.903	interacts with	Calml3 (interacts with) Trdn
Calml3	Mylk2	0.934	PPI	0.934	interacts with	Calml3 (interacts with) Mylk2
Calml3	Ryr2	0.999	PPI	0.999	interacts with	Calml3 (interacts with) Ryr2
Mylk2	Pak6	0.911	PPI	0.911	interacts with	Mylk2 (interacts with) Pak6
Ryr2	Trdn	0.998	PPI	0.998	interacts with	Ryr2 (interacts with) Trdn
Calm4	Nos1	0.999	PPI	0.999	interacts with	Calm4 (interacts with) Nos1
Calm4	Ryr1	0.998	PPI	0.998	interacts with	Calm4 (interacts with) Ryr1
Calm4	Camk2a	0.987	PPI	0.987	interacts with	Calm4 (interacts with) Camk2a
Calm4	Calml3	0.961	PPI	0.961	interacts with	Calm4 (interacts with) Calml3
Calm4	Pde1a	0.958	PPI	0.958	interacts with	Calm4 (interacts with) Pde1a
Calm4	Trdn	0.902	PPI	0.902	interacts with	Calm4 (interacts with) Trdn
Calm4	Mylk2	0.934	PPI	0.934	interacts with	Calm4 (interacts with) Mylk2
Calm4	Ryr2	0.999	PPI	0.999	interacts with	Calm4 (interacts with) Ryr2
Jph1	Ryr1	0.994	PPI	0.994	interacts with	Jph1 (interacts with) Ryr1
Jph1	Trdn	0.963	PPI	0.963	interacts with	Jph1 (interacts with) Trdn
Cacng1	Ryr1	0.917	PPI	0.917	interacts with	Cacng1 (interacts with) Ryr1
Cacnb1	Cacng1	0.991	PPI	0.991	interacts with	Cacnb1 (interacts with) Cacng1
Cacna1s	Ryr1	0.999	PPI	0.999	interacts with	Cacna1s (interacts with) Ryr1
Cacna1s	Trdn	0.926	PPI	0.926	interacts with	Cacna1s (interacts with) Trdn
Cacna1s	Prkcb	0.904	PPI	0.904	interacts with	Cacna1s (interacts with) Prkcb
Cacna1s	Jph1	0.968	PPI	0.968	interacts with	Cacna1s (interacts with) Jph1
Cacna1s	Cacng1	0.991	PPI	0.991	interacts with	Cacna1s (interacts with) Cacng1
Cacna1s	Cacnb1	0.99	PPI	0.99	interacts with	Cacna1s (interacts with) Cacnb1
Runx2	Twist2	0.929	PPI	0.929	interacts with	Runx2 (interacts with) Twist2
Runx2	Satb2	0.915	PPI	0.915	interacts with	Runx2 (interacts with) Satb2
Runx2	Twist1	0.936	PPI	0.936	interacts with	Runx2 (interacts with) Twist1
Runx2	Sox9	0.987	PPI	0.987	interacts with	Runx2 (interacts with) Sox9
Bglap3	Runx2	0.92	PPI	0.92	interacts with	Bglap3 (interacts with) Runx2
Bglap3	Spp1	0.982	PPI	0.982	interacts with	Bglap3 (interacts with) Spp1
Sox6	Sox9	0.93	PPI	0.93	interacts with	Sox6 (interacts with) Sox9
Bcl11a	Sox6	0.944	PPI	0.944	interacts with	Bcl11a (interacts with) Sox6
Ryr1	Trdn	0.993	PPI	0.993	interacts with	Ryr1 (interacts with) Trdn
Ryr1	Ryr2	0.987	PPI	0.987	interacts with	Ryr1 (interacts with) Ryr2
Hrc	Trdn	0.99	PPI	0.99	interacts with	Hrc (interacts with) Trdn
Casq1	Trdn	0.999	PPI	0.999	interacts with	Casq1 (interacts with) Trdn
Casq1	Ryr1	0.992	PPI	0.992	interacts with	Casq1 (interacts with) Ryr1
Casq1	Ryr2	0.969	PPI	0.969	interacts with	Casq1 (interacts with) Ryr2
Casq1	Casq2	0.917	PPI	0.917	interacts with	Casq1 (interacts with) Casq2
Cenpf	Nuf2	0.945	PPI	0.945	interacts with	Cenpf (interacts with) Nuf2
Cenpf	Foxm1	0.906	PPI	0.906	interacts with	Cenpf (interacts with) Foxm1
Cenpf	Top2a	0.961	PPI	0.961	interacts with	Cenpf (interacts with) Top2a
Cenpf	Kif11	0.96	PPI	0.96	interacts with	Cenpf (interacts with) Kif11
Top2a	Thermocrispum municipale	0.00213765	negtive	-0.902708	interacts with	Top2a (interacts with) Thermocrispum municipale
Kntc1	Thermocrispum municipale	0.00213765	negtive	-0.902708	interacts with	Kntc1 (interacts with) Thermocrispum municipale
Kif11	Nuf2	0.972	PPI	0.972	interacts with	Kif11 (interacts with) Nuf2
Kif11	Top2a	0.958	PPI	0.958	interacts with	Kif11 (interacts with) Top2a
Kif11	Racgap1	0.955	PPI	0.955	interacts with	Kif11 (interacts with) Racgap1
Kif11	Kntc1	0.923	PPI	0.923	interacts with	Kif11 (interacts with) Kntc1
Aspm	Cenpf	0.983	PPI	0.983	interacts with	Aspm (interacts with) Cenpf
Aspm	Top2a	0.982	PPI	0.982	interacts with	Aspm (interacts with) Top2a
Aspm	Nuf2	0.959	PPI	0.959	interacts with	Aspm (interacts with) Nuf2
Aspm	Kntc1	0.906	PPI	0.906	interacts with	Aspm (interacts with) Kntc1
Aspm	Kif11	0.99	PPI	0.99	interacts with	Aspm (interacts with) Kif11
Nos1	Ryr1	0.945	PPI	0.945	interacts with	Nos1 (interacts with) Ryr1
Nos1	Snta1	0.976	PPI	0.976	interacts with	Nos1 (interacts with) Snta1
Nos1	Ryr2	0.942	PPI	0.942	interacts with	Nos1 (interacts with) Ryr2
Arg1	Nos1	0.947	PPI	0.947	interacts with	Arg1 (interacts with) Nos1
Ankrd1	Ttn	0.973	PPI	0.973	interacts with	Ankrd1 (interacts with) Ttn
Ankrd1	Mypn	0.955	PPI	0.955	interacts with	Ankrd1 (interacts with) Mypn
Pla2g4f	Prkcb	0.906	PPI	0.906	interacts with	Pla2g4f (interacts with) Prkcb
Pla2g4e	Prkcb	0.906	PPI	0.906	interacts with	Pla2g4e (interacts with) Prkcb
Pla2g4d	Prkcb	0.906	PPI	0.906	interacts with	Pla2g4d (interacts with) Prkcb
Alox12b	Pla2g4f	0.931	PPI	0.931	interacts with	Alox12b (interacts with) Pla2g4f
Alox12b	Pla2g4e	0.927	PPI	0.927	interacts with	Alox12b (interacts with) Pla2g4e
Alox12b	Pla2g4d	0.918	PPI	0.918	interacts with	Alox12b (interacts with) Pla2g4d
Alox12b	Cyp2c65	0.903	PPI	0.903	interacts with	Alox12b (interacts with) Cyp2c65
Eno3	Pck1	0.93	PPI	0.93	interacts with	Eno3 (interacts with) Pck1
Eno3	Pgam2	0.993	PPI	0.993	interacts with	Eno3 (interacts with) Pgam2
Aldoa	Eno3	0.924	PPI	0.924	interacts with	Aldoa (interacts with) Eno3
Aldoa	Pfkm	0.983	PPI	0.983	interacts with	Aldoa (interacts with) Pfkm
Aldoa	Fbp2	0.947	PPI	0.947	interacts with	Aldoa (interacts with) Fbp2
Aldoa	Pgam2	0.936	PPI	0.936	interacts with	Aldoa (interacts with) Pgam2
Akr1d1	Joostella marina	0	positive	1	interacts with	Akr1d1 (interacts with) Joostella marina
Akr1d1	Vibrio toranzoniae	0	positive	1	interacts with	Akr1d1 (interacts with) Vibrio toranzoniae
Akr1d1	Hsd17b2	0.928	PPI	0.928	interacts with	Akr1d1 (interacts with) Hsd17b2
Ass1	Nos1	0.929	PPI	0.929	interacts with	Ass1 (interacts with) Nos1
Ass1	Got1	0.952	PPI	0.952	interacts with	Ass1 (interacts with) Got1
Ass1	Cad	0.986	PPI	0.986	interacts with	Ass1 (interacts with) Cad
Got1	Gpt2	0.972	PPI	0.972	interacts with	Got1 (interacts with) Gpt2
Got1	Ldhb	0.966	PPI	0.966	interacts with	Got1 (interacts with) Ldhb
Got1	Kyat1	0.936	PPI	0.936	interacts with	Got1 (interacts with) Kyat1
Cad	Umps	0.949	PPI	0.949	interacts with	Cad (interacts with) Umps
Cad	Got1	0.916	PPI	0.916	interacts with	Cad (interacts with) Got1
Adssl1	Ampd1	0.965	PPI	0.965	interacts with	Adssl1 (interacts with) Ampd1
Adssl1	Ass1	0.958	PPI	0.958	interacts with	Adssl1 (interacts with) Ass1
Adssl1	Got1	0.941	PPI	0.941	interacts with	Adssl1 (interacts with) Got1
Adssl1	Cad	0.961	PPI	0.961	interacts with	Adssl1 (interacts with) Cad
Tnnt3	Tpm2	0.958	PPI	0.958	interacts with	Tnnt3 (interacts with) Tpm2
Mybpc2	Tnnt3	0.944	PPI	0.944	interacts with	Mybpc2 (interacts with) Tnnt3
Mybpc2	Tmod4	0.903	PPI	0.903	interacts with	Mybpc2 (interacts with) Tmod4
Tnni2	Tnnt3	0.999	PPI	0.999	interacts with	Tnni2 (interacts with) Tnnt3
Tnni2	Tnnt2	0.977	PPI	0.977	interacts with	Tnni2 (interacts with) Tnnt2
Tnni2	Tnnt1	0.984	PPI	0.984	interacts with	Tnni2 (interacts with) Tnnt1
Tnni2	Tpm2	0.952	PPI	0.952	interacts with	Tnni2 (interacts with) Tpm2
Atp2a1	Pln	0.998	PPI	0.998	interacts with	Atp2a1 (interacts with) Pln
Atp2a1	Tnnt3	0.998	PPI	0.998	interacts with	Atp2a1 (interacts with) Tnnt3
Atp2a1	Tnni2	0.994	PPI	0.994	interacts with	Atp2a1 (interacts with) Tnni2
Atp2a1	Tnnc2	0.986	PPI	0.986	interacts with	Atp2a1 (interacts with) Tnnc2
Atp2a1	Ryr1	0.956	PPI	0.956	interacts with	Atp2a1 (interacts with) Ryr1
Atp2a1	Hrc	0.952	PPI	0.952	interacts with	Atp2a1 (interacts with) Hrc
Atp2a1	Mylpf	0.945	PPI	0.945	interacts with	Atp2a1 (interacts with) Mylpf
Atp2a1	Casq1	0.918	PPI	0.918	interacts with	Atp2a1 (interacts with) Casq1
Ttn	Mycolicibacterium thermoresistibile	0.00456349	negtive	-0.904762	interacts with	Ttn (interacts with) Mycolicibacterium thermoresistibile
Myoz1	Tnnt3	0.923	PPI	0.923	interacts with	Myoz1 (interacts with) Tnnt3
Mypn	Neb	0.964	PPI	0.964	interacts with	Mypn (interacts with) Neb
Myoz2	Tcap	0.979	PPI	0.979	interacts with	Myoz2 (interacts with) Tcap
Myot	Myoz1	0.951	PPI	0.951	interacts with	Myot (interacts with) Myoz1
Myot	Tcap	0.904	PPI	0.904	interacts with	Myot (interacts with) Tcap
Tcap	Ttn	0.999	PPI	0.999	interacts with	Tcap (interacts with) Ttn
Actn3	Tnnt3	0.987	PPI	0.987	interacts with	Actn3 (interacts with) Tnnt3
Actn3	Myoz1	0.968	PPI	0.968	interacts with	Actn3 (interacts with) Myoz1
Actn3	Mybpc2	0.954	PPI	0.954	interacts with	Actn3 (interacts with) Mybpc2
Actn3	Myl1	0.941	PPI	0.941	interacts with	Actn3 (interacts with) Myl1
Actn3	Tnnc2	0.939	PPI	0.939	interacts with	Actn3 (interacts with) Tnnc2
Actn3	Tnni2	0.937	PPI	0.937	interacts with	Actn3 (interacts with) Tnni2
Actn3	Myh4	0.929	PPI	0.929	interacts with	Actn3 (interacts with) Myh4
Actn3	Atp2a1	0.905	PPI	0.905	interacts with	Actn3 (interacts with) Atp2a1
Actn2	Ttn	0.992	PPI	0.992	interacts with	Actn2 (interacts with) Ttn
Actn2	Myoz1	0.982	PPI	0.982	interacts with	Actn2 (interacts with) Myoz1
Actn2	Tnnt2	0.916	PPI	0.916	interacts with	Actn2 (interacts with) Tnnt2
Actn2	Myh7	0.915	PPI	0.915	interacts with	Actn2 (interacts with) Myh7
Actn2	Myh6	0.912	PPI	0.912	interacts with	Actn2 (interacts with) Myh6
Actn2	Myl3	0.909	PPI	0.909	interacts with	Actn2 (interacts with) Myl3
Actn2	Myl2	0.909	PPI	0.909	interacts with	Actn2 (interacts with) Myl2
Actn2	Mypn	0.905	PPI	0.905	interacts with	Actn2 (interacts with) Mypn
Actn2	Myoz2	0.977	PPI	0.977	interacts with	Actn2 (interacts with) Myoz2
Actn2	Myot	0.909	PPI	0.909	interacts with	Actn2 (interacts with) Myot
Actn2	Tcap	0.926	PPI	0.926	interacts with	Actn2 (interacts with) Tcap
Actn2	Actn3	0.931	PPI	0.931	interacts with	Actn2 (interacts with) Actn3
Tnni3	Tnnt2	0.999	PPI	0.999	interacts with	Tnni3 (interacts with) Tnnt2
Tnni3	Tnnt1	0.971	PPI	0.971	interacts with	Tnni3 (interacts with) Tnnt1
Tnni3	Tpm2	0.963	PPI	0.963	interacts with	Tnni3 (interacts with) Tpm2
Tnni3	Tnnt3	0.933	PPI	0.933	interacts with	Tnni3 (interacts with) Tnnt3
Myh7	Tnnt2	0.902	PPI	0.902	interacts with	Myh7 (interacts with) Tnnt2
Myh7	Tnni1	0.937	PPI	0.937	interacts with	Myh7 (interacts with) Tnni1
Myh7	Ttn	0.969	PPI	0.969	interacts with	Myh7 (interacts with) Ttn
Myh7	Myl2	0.996	PPI	0.996	interacts with	Myh7 (interacts with) Myl2
Myh7	Myl4	0.982	PPI	0.982	interacts with	Myh7 (interacts with) Myl4
Myh7	Myl3	0.996	PPI	0.996	interacts with	Myh7 (interacts with) Myl3
Myh7	Myl1	0.917	PPI	0.917	interacts with	Myh7 (interacts with) Myl1
Myl2	Tnnt2	0.947	PPI	0.947	interacts with	Myl2 (interacts with) Tnnt2
Myl2	Tnni1	0.937	PPI	0.937	interacts with	Myl2 (interacts with) Tnni1
Myl2	Tnnt1	0.934	PPI	0.934	interacts with	Myl2 (interacts with) Tnnt1
Myl2	Myl4	0.973	PPI	0.973	interacts with	Myl2 (interacts with) Myl4
Myl2	Tnni3	0.938	PPI	0.938	interacts with	Myl2 (interacts with) Tnni3
Myl2	Myl3	0.996	PPI	0.996	interacts with	Myl2 (interacts with) Myl3
Myl2	Mylk2	0.953	PPI	0.953	interacts with	Myl2 (interacts with) Mylk2
Myl2	Tcap	0.907	PPI	0.907	interacts with	Myl2 (interacts with) Tcap
Myl4	Mylk2	0.934	PPI	0.934	interacts with	Myl4 (interacts with) Mylk2
Myh6	Myl2	0.992	PPI	0.992	interacts with	Myh6 (interacts with) Myl2
Myh6	Tnni3	0.982	PPI	0.982	interacts with	Myh6 (interacts with) Tnni3
Myh6	Myl4	0.978	PPI	0.978	interacts with	Myh6 (interacts with) Myl4
Myh6	Tnnt2	0.965	PPI	0.965	interacts with	Myh6 (interacts with) Tnnt2
Myh6	Ttn	0.947	PPI	0.947	interacts with	Myh6 (interacts with) Ttn
Myh6	Nppa	0.937	PPI	0.937	interacts with	Myh6 (interacts with) Nppa
Myh6	Myh7	0.933	PPI	0.933	interacts with	Myh6 (interacts with) Myh7
Myh6	Myl7	0.929	PPI	0.929	interacts with	Myh6 (interacts with) Myl7
Myh6	Myl3	0.993	PPI	0.993	interacts with	Myh6 (interacts with) Myl3
Myl3	Tnni1	0.972	PPI	0.972	interacts with	Myl3 (interacts with) Tnni1
Myl3	Tnni3	0.95	PPI	0.95	interacts with	Myl3 (interacts with) Tnni3
Myl3	Ttn	0.942	PPI	0.942	interacts with	Myl3 (interacts with) Ttn
Myl3	Myl4	0.939	PPI	0.939	interacts with	Myl3 (interacts with) Myl4
Myl3	Tnnt2	0.936	PPI	0.936	interacts with	Myl3 (interacts with) Tnnt2
Myl3	Tnnt1	0.925	PPI	0.925	interacts with	Myl3 (interacts with) Tnnt1
Myl3	Tnni2	0.905	PPI	0.905	interacts with	Myl3 (interacts with) Tnni2
Myl3	Mylk2	0.959	PPI	0.959	interacts with	Myl3 (interacts with) Mylk2
Myl3	Tcap	0.925	PPI	0.925	interacts with	Myl3 (interacts with) Tcap
Actc1	Tnni3	0.991	PPI	0.991	interacts with	Actc1 (interacts with) Tnni3
Actc1	Myh7	0.985	PPI	0.985	interacts with	Actc1 (interacts with) Myh7
Actc1	Myl2	0.983	PPI	0.983	interacts with	Actc1 (interacts with) Myl2
Actc1	Myl4	0.969	PPI	0.969	interacts with	Actc1 (interacts with) Myl4
Actc1	Tpm2	0.959	PPI	0.959	interacts with	Actc1 (interacts with) Tpm2
Actc1	Tnnt2	0.942	PPI	0.942	interacts with	Actc1 (interacts with) Tnnt2
Actc1	Myh6	0.989	PPI	0.989	interacts with	Actc1 (interacts with) Myh6
Actc1	Myl3	0.987	PPI	0.987	interacts with	Actc1 (interacts with) Myl3
Tnnc2	Tnni2	0.999	PPI	0.999	interacts with	Tnnc2 (interacts with) Tnni2
Tnnc2	Tnnt3	0.999	PPI	0.999	interacts with	Tnnc2 (interacts with) Tnnt3
Tnnc2	Tnni1	0.978	PPI	0.978	interacts with	Tnnc2 (interacts with) Tnni1
Tnnc2	Tnnt1	0.973	PPI	0.973	interacts with	Tnnc2 (interacts with) Tnnt1
Tnnc2	Tnnt2	0.956	PPI	0.956	interacts with	Tnnc2 (interacts with) Tnnt2
Tnnc2	Tpm2	0.905	PPI	0.905	interacts with	Tnnc2 (interacts with) Tpm2
Tnnc2	Tnni3	0.962	PPI	0.962	interacts with	Tnnc2 (interacts with) Tnni3
Mylpf	Tnnc2	0.995	PPI	0.995	interacts with	Mylpf (interacts with) Tnnc2
Mylpf	Tnnt3	0.973	PPI	0.973	interacts with	Mylpf (interacts with) Tnnt3
Mylpf	Tnni2	0.947	PPI	0.947	interacts with	Mylpf (interacts with) Tnni2
Myl1	Mylpf	0.996	PPI	0.996	interacts with	Myl1 (interacts with) Mylpf
Myl1	Tnnt3	0.976	PPI	0.976	interacts with	Myl1 (interacts with) Tnnt3
Myl1	Tnni2	0.974	PPI	0.974	interacts with	Myl1 (interacts with) Tnni2
Myl1	Tnni3	0.953	PPI	0.953	interacts with	Myl1 (interacts with) Tnni3
Myl1	Tnnc2	0.951	PPI	0.951	interacts with	Myl1 (interacts with) Tnnc2
Myl1	Tnni1	0.944	PPI	0.944	interacts with	Myl1 (interacts with) Tnni1
Myl1	Ttn	0.936	PPI	0.936	interacts with	Myl1 (interacts with) Ttn
Myl1	Neb	0.931	PPI	0.931	interacts with	Myl1 (interacts with) Neb
Myl1	Tnnt1	0.914	PPI	0.914	interacts with	Myl1 (interacts with) Tnnt1
Myl1	Tnnt2	0.911	PPI	0.911	interacts with	Myl1 (interacts with) Tnnt2
Myl1	Myl2	0.908	PPI	0.908	interacts with	Myl1 (interacts with) Myl2
Myh4	Myl1	0.995	PPI	0.995	interacts with	Myh4 (interacts with) Myl1
Myh4	Mylpf	0.984	PPI	0.984	interacts with	Myh4 (interacts with) Mylpf
Myh4	Tnnc2	0.931	PPI	0.931	interacts with	Myh4 (interacts with) Tnnc2
Myh4	Tnnt3	0.928	PPI	0.928	interacts with	Myh4 (interacts with) Tnnt3
Myh4	Tnni2	0.92	PPI	0.92	interacts with	Myh4 (interacts with) Tnni2
Acta1	Tpm2	0.933	PPI	0.933	interacts with	Acta1 (interacts with) Tpm2
Acta1	Tnnc2	0.93	PPI	0.93	interacts with	Acta1 (interacts with) Tnnc2
Acta1	Mylpf	0.96	PPI	0.96	interacts with	Acta1 (interacts with) Mylpf
Acta1	Myl1	0.98	PPI	0.98	interacts with	Acta1 (interacts with) Myl1
Acta1	Myh4	0.977	PPI	0.977	interacts with	Acta1 (interacts with) Myh4
Fbp2	Pfkm	0.952	PPI	0.952	interacts with	Fbp2 (interacts with) Pfkm
Fbp2	Hk2	0.942	PPI	0.942	interacts with	Fbp2 (interacts with) Hk2
Acot1	Pfkm	0.905	PPI	0.905	interacts with	Acot1 (interacts with) Pfkm
Acot1	Them5	0.921	PPI	0.921	interacts with	Acot1 (interacts with) Them5
Acot1	Fbp2	0.913	PPI	0.913	interacts with	Acot1 (interacts with) Fbp2
Ptprz1	Vcan	0.97	PPI	0.97	interacts with	Ptprz1 (interacts with) Vcan
Acan	Ptprz1	0.986	PPI	0.986	interacts with	Acan (interacts with) Ptprz1
Acan	Vcan	0.958	PPI	0.958	interacts with	Acan (interacts with) Vcan
Acan	Fmod	0.929	PPI	0.929	interacts with	Acan (interacts with) Fmod
Acan	Adamts5	0.913	PPI	0.913	interacts with	Acan (interacts with) Adamts5
Acan	Col2a1	0.942	PPI	0.942	interacts with	Acan (interacts with) Col2a1
