# Supplementary material for: Impact of Pulmonary microbiota on lung cancer treatment-related pneumonia
Source: J Cancer. 2024 Jun 17;15(14):4503–12. doi: 10.7150/jca.93818 (PMC11242340; doi:10.7150/jca.93818)
Supplement: Supplementary file 1 — Supplementary figures and data. [file jcav15p4503s1.zip › s1/supplement files/Supplementary File2D_HE.network.xlsx]

## Sheet: HE_network default edge
node1	node2	pvalue	relation	rho	shared interaction	shared name
Xirp2	Mycolicibacterium thermoresistibile	0.00456349	negtive	-0.904762	interacts with	Xirp2 (interacts with) Mycolicibacterium thermoresistibile
Sln	Mycolicibacterium thermoresistibile	0.00223214	negtive	-0.928571	interacts with	Sln (interacts with) Mycolicibacterium thermoresistibile
Slc11a1	Vibrio kanaloae	0.000375312	negtive	-0.946125	interacts with	Slc11a1 (interacts with) Vibrio kanaloae
Xirp1	Mycolicibacterium thermoresistibile	0.00114087	negtive	-0.952381	interacts with	Xirp1 (interacts with) Mycolicibacterium thermoresistibile
Pglyrp1	Thermocrispum municipale	0.00213765	positive	0.902708	interacts with	Pglyrp1 (interacts with) Thermocrispum municipale
Grhl1	Vibrio kanaloae	0.00111082	positive	0.922172	interacts with	Grhl1 (interacts with) Vibrio kanaloae
Eef1a2	Mycolicibacterium thermoresistibile	0.00456349	negtive	-0.904762	interacts with	Eef1a2 (interacts with) Mycolicibacterium thermoresistibile
Slc16a3	[Clostridium] cocleatum	0.00152914	negtive	-0.913223	interacts with	Slc16a3 (interacts with) [Clostridium] cocleatum
Adam8	Sphaerobacter thermophilus	0.00213765	positive	0.902708	interacts with	Adam8 (interacts with) Sphaerobacter thermophilus
Scel	Vibrio kanaloae	0.000375312	positive	0.946125	interacts with	Scel (interacts with) Vibrio kanaloae
Lilr4b	Sphaerobacter thermophilus	0.00213765	positive	0.902708	interacts with	Lilr4b (interacts with) Sphaerobacter thermophilus
Cd300lf	Mycolicibacterium thermoresistibile	0.00456349	positive	0.904762	interacts with	Cd300lf (interacts with) Mycolicibacterium thermoresistibile
Jrk	Vibrio kanaloae	6.54856e-05	positive	0.970077	interacts with	Jrk (interacts with) Vibrio kanaloae
Ppp1r36	Thermocrispum municipale	0.000274893	positive	0.951503	interacts with	Ppp1r36 (interacts with) Thermocrispum municipale
Osm	Vibrio kanaloae	6.54856e-05	negtive	-0.970077	interacts with	Osm (interacts with) Vibrio kanaloae
Trem1	Tyrobp	0.997	PPI	0.997	interacts with	Trem1 (interacts with) Tyrobp
Tnnc1	Tnnt2	0.999	PPI	0.999	interacts with	Tnnc1 (interacts with) Tnnt2
Tnnc1	Tnni3	0.999	PPI	0.999	interacts with	Tnnc1 (interacts with) Tnni3
Spta1	Sptb	0.967	PPI	0.967	interacts with	Spta1 (interacts with) Sptb
Sele	Selplg	0.999	PPI	0.999	interacts with	Sele (interacts with) Selplg
Sele	Selp	0.938	PPI	0.938	interacts with	Sele (interacts with) Selp
Sele	Sell	0.985	PPI	0.985	interacts with	Sele (interacts with) Sell
Obscn	Ttn	0.992	PPI	0.992	interacts with	Obscn (interacts with) Ttn
Myl7	Tnni3	0.913	PPI	0.913	interacts with	Myl7 (interacts with) Tnni3
Mybpc3	Tnnt2	0.953	PPI	0.953	interacts with	Mybpc3 (interacts with) Tnnt2
Mybpc3	Tnni3	0.966	PPI	0.966	interacts with	Mybpc3 (interacts with) Tnni3
Mybpc3	Myh6	0.99	PPI	0.99	interacts with	Mybpc3 (interacts with) Myh6
Mybpc3	Myl3	0.928	PPI	0.928	interacts with	Mybpc3 (interacts with) Myl3
Mybpc3	Tcap	0.901	PPI	0.901	interacts with	Mybpc3 (interacts with) Tcap
Ncf2	Ncf4	0.999	PPI	0.999	interacts with	Ncf2 (interacts with) Ncf4
Ncf2	Pirb	0.983	PPI	0.983	interacts with	Ncf2 (interacts with) Pirb
Ncf2	Prkcb	0.922	PPI	0.922	interacts with	Ncf2 (interacts with) Prkcb
Ncf2	Rac2	0.999	PPI	0.999	interacts with	Ncf2 (interacts with) Rac2
Ncf4	Prkcb	0.931	PPI	0.931	interacts with	Ncf4 (interacts with) Prkcb
Ncf4	Rac2	0.999	PPI	0.999	interacts with	Ncf4 (interacts with) Rac2
Pla2g7	Vibrio kanaloae	5.296e-07	negtive	-0.99403	interacts with	Pla2g7 (interacts with) Vibrio kanaloae
Lpcat2	Pla2g7	0.971	PPI	0.971	interacts with	Lpcat2 (interacts with) Pla2g7
Lcn2	Vibrio kanaloae	0.00169086	negtive	-0.910196	interacts with	Lcn2 (interacts with) Vibrio kanaloae
Lcn2	Mmp9	0.994	PPI	0.994	interacts with	Lcn2 (interacts with) Mmp9
Sell	Selplg	0.999	PPI	0.999	interacts with	Sell (interacts with) Selplg
Sell	Selp	0.985	PPI	0.985	interacts with	Sell (interacts with) Selp
Selp	Selplg	0.999	PPI	0.999	interacts with	Selp (interacts with) Selplg
Itga2b	Selp	0.948	PPI	0.948	interacts with	Itga2b (interacts with) Selp
Mmp9	Vegfa	0.981	PPI	0.981	interacts with	Mmp9 (interacts with) Vegfa
Mmp9	Ncf2	0.936	PPI	0.936	interacts with	Mmp9 (interacts with) Ncf2
Mmp9	Ncf4	0.934	PPI	0.934	interacts with	Mmp9 (interacts with) Ncf4
Mmp9	Mpo	0.925	PPI	0.925	interacts with	Mmp9 (interacts with) Mpo
Gypa	Slc4a1	0.999	PPI	0.999	interacts with	Gypa (interacts with) Slc4a1
Fpr2	Vibrio kanaloae	6.54856e-05	negtive	-0.970077	interacts with	Fpr2 (interacts with) Vibrio kanaloae
Fpr1	Fpr2	0.939	PPI	0.939	interacts with	Fpr1 (interacts with) Fpr2
Itgam	Ly6g	0.928	PPI	0.928	interacts with	Itgam (interacts with) Ly6g
Itgam	Selp	0.925	PPI	0.925	interacts with	Itgam (interacts with) Selp
Itgam	Ly6c2	0.919	PPI	0.919	interacts with	Itgam (interacts with) Ly6c2
Itgam	Sell	0.904	PPI	0.904	interacts with	Itgam (interacts with) Sell
Itgam	Spi1	0.973	PPI	0.973	interacts with	Itgam (interacts with) Spi1
Fcgr3	Itgam	0.945	PPI	0.945	interacts with	Fcgr3 (interacts with) Itgam
Fcgr3	Tyrobp	0.947	PPI	0.947	interacts with	Fcgr3 (interacts with) Tyrobp
Fosb	Junb	0.999	PPI	0.999	interacts with	Fosb (interacts with) Junb
Fosb	Nr4a1	0.905	PPI	0.905	interacts with	Fosb (interacts with) Nr4a1
Egr1	Fos	0.979	PPI	0.979	interacts with	Egr1 (interacts with) Fos
Egr1	Fosb	0.949	PPI	0.949	interacts with	Egr1 (interacts with) Fosb
Csrp3	Ttn	0.988	PPI	0.988	interacts with	Csrp3 (interacts with) Ttn
Csrp3	Myoz2	0.945	PPI	0.945	interacts with	Csrp3 (interacts with) Myoz2
Csrp3	Tcap	0.995	PPI	0.995	interacts with	Csrp3 (interacts with) Tcap
Csf3r	Spi1	0.942	PPI	0.942	interacts with	Csf3r (interacts with) Spi1
Fcer1g	Fcgr3	0.995	PPI	0.995	interacts with	Fcer1g (interacts with) Fcgr3
Fcer1g	Tyrobp	0.998	PPI	0.998	interacts with	Fcer1g (interacts with) Tyrobp
Clec4e	Fcer1g	0.999	PPI	0.999	interacts with	Clec4e (interacts with) Fcer1g
Clec4e	Tyrobp	0.93	PPI	0.93	interacts with	Clec4e (interacts with) Tyrobp
Clec4d	Fcer1g	0.984	PPI	0.984	interacts with	Clec4d (interacts with) Fcer1g
Clec4d	Clec4e	0.989	PPI	0.989	interacts with	Clec4d (interacts with) Clec4e
Cd300lb	Tyrobp	0.948	PPI	0.948	interacts with	Cd300lb (interacts with) Tyrobp
Ccr1	Cxcl1	0.98	PPI	0.98	interacts with	Ccr1 (interacts with) Cxcl1
Cxcl1	Cxcr2	0.999	PPI	0.999	interacts with	Cxcl1 (interacts with) Cxcr2
Cxcl1	Il1b	0.937	PPI	0.937	interacts with	Cxcl1 (interacts with) Il1b
Il1b	Il1r2	0.999	PPI	0.999	interacts with	Il1b (interacts with) Il1r2
Il1b	Mmp9	0.919	PPI	0.919	interacts with	Il1b (interacts with) Mmp9
Ccl7	Ccr1	0.999	PPI	0.999	interacts with	Ccl7 (interacts with) Ccr1
Ccl11	Ccr1	0.988	PPI	0.988	interacts with	Ccl11 (interacts with) Ccr1
Ccl11	Cxcl1	0.965	PPI	0.965	interacts with	Ccl11 (interacts with) Cxcl1
Ccl11	Il1b	0.958	PPI	0.958	interacts with	Ccl11 (interacts with) Il1b
Ccl11	Ccl7	0.941	PPI	0.941	interacts with	Ccl11 (interacts with) Ccl7
Ccl11	Cxcr2	0.908	PPI	0.908	interacts with	Ccl11 (interacts with) Cxcr2
Fos	Junb	0.999	PPI	0.999	interacts with	Fos (interacts with) Junb
Fos	Prkcb	0.924	PPI	0.924	interacts with	Fos (interacts with) Prkcb
Fos	Nr4a1	0.918	PPI	0.918	interacts with	Fos (interacts with) Nr4a1
Fos	Fosb	0.999	PPI	0.999	interacts with	Fos (interacts with) Fosb
Fos	Spi1	0.91	PPI	0.91	interacts with	Fos (interacts with) Spi1
Atf3	Junb	0.911	PPI	0.911	interacts with	Atf3 (interacts with) Junb
Atf3	Fos	0.985	PPI	0.985	interacts with	Atf3 (interacts with) Fos
Epb42	Slc4a1	0.997	PPI	0.997	interacts with	Epb42 (interacts with) Slc4a1
Ank1	Ttn	0.938	PPI	0.938	interacts with	Ank1 (interacts with) Ttn
Ank1	Epb42	0.913	PPI	0.913	interacts with	Ank1 (interacts with) Epb42
Ank1	Sptb	0.986	PPI	0.986	interacts with	Ank1 (interacts with) Sptb
Ank1	Slc4a1	0.999	PPI	0.999	interacts with	Ank1 (interacts with) Slc4a1
Add2	Ank1	0.933	PPI	0.933	interacts with	Add2 (interacts with) Ank1
Ttn	Mycolicibacterium thermoresistibile	0.00456349	negtive	-0.904762	interacts with	Ttn (interacts with) Mycolicibacterium thermoresistibile
Myoz2	Tcap	0.979	PPI	0.979	interacts with	Myoz2 (interacts with) Tcap
Tcap	Ttn	0.999	PPI	0.999	interacts with	Tcap (interacts with) Ttn
Actn2	Ttn	0.992	PPI	0.992	interacts with	Actn2 (interacts with) Ttn
Actn2	Tnnt2	0.916	PPI	0.916	interacts with	Actn2 (interacts with) Tnnt2
Actn2	Myh6	0.912	PPI	0.912	interacts with	Actn2 (interacts with) Myh6
Actn2	Myl3	0.909	PPI	0.909	interacts with	Actn2 (interacts with) Myl3
Actn2	Mypn	0.905	PPI	0.905	interacts with	Actn2 (interacts with) Mypn
Actn2	Myoz2	0.977	PPI	0.977	interacts with	Actn2 (interacts with) Myoz2
Actn2	Tcap	0.926	PPI	0.926	interacts with	Actn2 (interacts with) Tcap
Tnni3	Tnnt2	0.999	PPI	0.999	interacts with	Tnni3 (interacts with) Tnnt2
Myl4	Mylk3	0.941	PPI	0.941	interacts with	Myl4 (interacts with) Mylk3
Myh6	Tnni3	0.982	PPI	0.982	interacts with	Myh6 (interacts with) Tnni3
Myh6	Myl4	0.978	PPI	0.978	interacts with	Myh6 (interacts with) Myl4
Myh6	Tnnt2	0.965	PPI	0.965	interacts with	Myh6 (interacts with) Tnnt2
Myh6	Ttn	0.947	PPI	0.947	interacts with	Myh6 (interacts with) Ttn
Myh6	Myl7	0.929	PPI	0.929	interacts with	Myh6 (interacts with) Myl7
Myh6	Myl3	0.993	PPI	0.993	interacts with	Myh6 (interacts with) Myl3
Myl3	Tnni3	0.95	PPI	0.95	interacts with	Myl3 (interacts with) Tnni3
Myl3	Ttn	0.942	PPI	0.942	interacts with	Myl3 (interacts with) Ttn
Myl3	Myl4	0.939	PPI	0.939	interacts with	Myl3 (interacts with) Myl4
Myl3	Tnnt2	0.936	PPI	0.936	interacts with	Myl3 (interacts with) Tnnt2
Myl3	Mylk3	0.95	PPI	0.95	interacts with	Myl3 (interacts with) Mylk3
Myl3	Tcap	0.925	PPI	0.925	interacts with	Myl3 (interacts with) Tcap
Actc1	Tnni3	0.991	PPI	0.991	interacts with	Actc1 (interacts with) Tnni3
Actc1	Myl4	0.969	PPI	0.969	interacts with	Actc1 (interacts with) Myl4
Actc1	Tnnt2	0.942	PPI	0.942	interacts with	Actc1 (interacts with) Tnnt2
Actc1	Myh6	0.989	PPI	0.989	interacts with	Actc1 (interacts with) Myh6
Actc1	Myl3	0.987	PPI	0.987	interacts with	Actc1 (interacts with) Myl3
